# Supplementary material for: Duplex stem-loop-containing quadruplex motifs in the human genome: a combined genomic and structural study
Source: Nucleic Acids Res. 2015 May 9;43(11):5630–46. doi: 10.1093/nar/gkv355 (PMC4477648; doi:10.1093/nar/gkv355)
Supplement: SUPPLEMENTARY DATA [file supp_gkv355_nar-00300-f-2015-File004.xlsx]

## Sheet: Sheet1
SLC-PQS ID(s)	SLC-PQS location	SLC-PQS strand	SLC-PQS sequence/DNA structure in Dot-bracket format	Gene Symbol	RefSeq ID(s)	Gene location	SLC-PQS Placement	SLC-PQS distance to TSS	Gene Segment(s)	Promoter	Genic	Exon	Intron	CDS	5'UTR	3'UTR	Chromatin accessibility region	Transcription factor binding region	Polymerase II biding region	PQS overlapped
G4ST01011823098	chr1:11823099-11823134	-	GGGCCTGTGCCAACACTGGAGGGTGGGAACACAGGG ((.(((....))).)).	NPPA-AS1	NR_037806	chr1:11822963-11830260	template	36	Exon_1.f	--	Yes	Yes	--	--	--	--	--	--	--	--
G4ST01011823107	chr1:11823108-11823139	-	GGGGTGGGCCTGTGCCAACACTGGAGGGTGGG ((.(((....))).)).	NPPA-AS1	NR_037806	chr1:11822963-11830260	template	32	Exon_1.f	--	Yes	Yes	--	--	--	--	--	--	--	--
G4ST01011830589	chr1:11830590-11830630	-	GGGTCTGGGGGGCTGTTGGGGCTGCCCAAGGCAGAGAGGGG .(((((...)))))....	NPPA	NM_006172	chr1:11828354-11830427	non-template	-162	upstream	Yes	--	--	--	--	--	--	--	--	--	--
G4ST01011832356	chr1:11832357-11832395	-	GGGGCATCTGAAAGATGGGGAATGGGGGTTTAATTGGGG .(((((...)))))	NPPA	NM_006172	chr1:11828354-11830427	non-template	-1929	upstream	Yes	--	--	--	--	--	--	--	Yes	--	--
G4ST01012898366	chr1:12898367-12898404	-	GGGCAGGATGGGACCGGGTGTTCTAGTAGAACCCTGGG .(((((...)))))...	PRAMEF7	NM_001012277	chr1:12900100-12902820	template	-1695	upstream	Yes	--	--	--	--	--	--	--	--	--	--
G4ST01012959570	chr1:12959571-12959609	+	GGGCAGAGGGATGACCTGGGGTAGAAGCTACAGAGAGGG ((((...)))).....	PRAMEF22	NM_001100631	chr1:12958130-12960968	non-template	39	Intron_2.l	--	Yes	--	Yes	--	--	--	--	--	--	--
G4ST01012959577	chr1:12959578-12959622	+	GGGATGACCTGGGGTAGAAGCTACAGAGAGGGACATCGTGTAGGG ((((...))))..... (((...))).	PRAMEF22	NM_001100631	chr1:12958130-12960968	non-template	45	Intron_2.l	--	Yes	--	Yes	--	--	--	--	--	--	--
G4ST01013202765	chr1:13202766-13202810	-	GGGATGACCTGGGGTAGAAGCTACAGAGAGGGACATCGTGTAGGG ((((...))))..... (((...))).	PRAMEF3	NM_001013692	chr1:13200783-13204279	non-template	45	Intron_2.l	--	Yes	--	Yes	--	--	--	--	--	--	--
G4ST01013202765	chr1:13202766-13202810	-	GGGATGACCTGGGGTAGAAGCTACAGAGAGGGACATCGTGTAGGG ((((...))))..... (((...))).	PRAMEF22	NM_001100631	chr1:13201420-13204258	non-template	45	Intron_2.l	--	Yes	--	Yes	--	--	--	--	--	--	--
G4ST01013202778	chr1:13202779-13202817	-	GGGCAGAGGGATGACCTGGGGTAGAAGCTACAGAGAGGG ((((...)))).....	PRAMEF3	NM_001013692	chr1:13200783-13204279	non-template	39	Intron_2.l	--	Yes	--	Yes	--	--	--	--	--	--	--
G4ST01013202778	chr1:13202779-13202817	-	GGGCAGAGGGATGACCTGGGGTAGAAGCTACAGAGAGGG ((((...)))).....	PRAMEF22	NM_001100631	chr1:13201420-13204258	non-template	39	Intron_2.l	--	Yes	--	Yes	--	--	--	--	--	--	--
G4ST01013484769	chr1:13484770-13484807	+	GGGCAGGATGGGACCGGGTGTTCTAGTAGAACCCTGGG .(((((...)))))...	PRAMEF7	NM_001012277	chr1:13480354-13483074	template	-1695	upstream	Yes	--	--	--	--	--	--	--	--	--	--
G4ST01015777732	chr1:15777733-15777763	-	GGGCCATGGGAAGTCTATCGCTGGGCGGGGG .(((.....)))	AGMAT	NM_024758	chr1:15771739-15784192	non-template	31	Intron_4	--	Yes	--	Yes	--	--	--	--	Yes	--	--
G4ST01020707266	chr1:20707267-20707302	+	GGGGCAAGGGGTTGTAGAGGGAACCGGAAGGTGGGG .(((....))).	MUL1	NM_024544	chr1:20698528-20707261	template	-5	upstream	Yes	--	--	--	--	--	--	Yes	Yes	Yes	--
G4ST01020707273	chr1:20707274-20707311	+	GGGGTTGTAGAGGGAACCGGAAGGTGGGGTTGCCCGGG .(((....))).	MUL1	NM_024544	chr1:20698528-20707261	template	-12	upstream	Yes	--	--	--	--	--	--	Yes	Yes	Yes	--
G4ST01024179007	chr1:24179008-24179044	+	GGGAGAAAGGGGCTGCAAACTGCGGAGGGGGAGGGGG .(((((...)))))...	SRSF10	NM_054016	chr1:24168160-24179540	template	37	Intron_1.f	--	Yes	--	Yes	--	--	--	Yes	Yes	Yes	--
G4ST01024179007	chr1:24179008-24179044	+	GGGAGAAAGGGGCTGCAAACTGCGGAGGGGGAGGGGG .(((((...)))))...	SRSF10	NM_001191005	chr1:24168160-24179540	template	37	Intron_1.f	--	Yes	--	Yes	--	--	--	Yes	Yes	Yes	--
G4ST01024179007	chr1:24179008-24179044	+	GGGAGAAAGGGGCTGCAAACTGCGGAGGGGGAGGGGG .(((((...)))))...	SRSF10	NM_001191007	chr1:24165524-24179540	template	37	Intron_1.f	--	Yes	--	Yes	--	--	--	Yes	Yes	Yes	--
G4ST01024179007	chr1:24179008-24179044	+	GGGAGAAAGGGGCTGCAAACTGCGGAGGGGGAGGGGG .(((((...)))))...	SRSF10	NR_034035	chr1:24165524-24179540	template	37	Intron_1.f	--	Yes	--	Yes	--	--	--	Yes	Yes	Yes	--
G4ST01024179007	chr1:24179008-24179044	+	GGGAGAAAGGGGCTGCAAACTGCGGAGGGGGAGGGGG .(((((...)))))...	SRSF10	NM_001191009	chr1:24165524-24179540	template	37	Intron_1.f	--	Yes	--	Yes	--	--	--	Yes	Yes	Yes	--
G4ST01024179007	chr1:24179008-24179044	+	GGGAGAAAGGGGCTGCAAACTGCGGAGGGGGAGGGGG .(((((...)))))...	SRSF10	NM_006625	chr1:24165524-24179540	template	37	Intron_1.f	--	Yes	--	Yes	--	--	--	Yes	Yes	Yes	--
G4ST01024179007	chr1:24179008-24179044	+	GGGAGAAAGGGGCTGCAAACTGCGGAGGGGGAGGGGG .(((((...)))))...	SRSF10	NM_001191006	chr1:24165524-24179540	template	37	Intron_1.f	--	Yes	--	Yes	--	--	--	Yes	Yes	Yes	--
G4ST01028780612	chr1:28780613-28780648	-	GGGGGTTTGGGAACCGGTCTCCTGGGGGATGCGGGG ..((((....))))	SNHG12	NR_024127	chr1:28777637-28780953	non-template	36	Intron_1.f	--	Yes	--	Yes	--	--	--	Yes	Yes	Yes	--
G4ST01028780612	chr1:28780613-28780648	-	GGGGGTTTGGGAACCGGTCTCCTGGGGGATGCGGGG ..((((....))))	SNORA61	NR_002987	chr1:28778863-28778992	non-template	-1620	upstream	Yes	--	--	--	--	--	--	Yes	Yes	Yes	--
G4ST01028780612	chr1:28780613-28780648	-	GGGGGTTTGGGAACCGGTCTCCTGGGGGATGCGGGG ..((((....))))	SNORA44	NR_002976	chr1:28779480-28779611	non-template	-1001	upstream	Yes	--	--	--	--	--	--	Yes	Yes	Yes	--
G4ST01028780612	chr1:28780613-28780648	-	GGGGGTTTGGGAACCGGTCTCCTGGGGGATGCGGGG ..((((....))))	SNORA16A	NR_003035	chr1:28780019-28780152	non-template	-460	upstream	Yes	--	--	--	--	--	--	Yes	Yes	Yes	--
G4ST01028780620	chr1:28780621-28780653	-	GGGGTGGGGGTTTGGGAACCGGTCTCCTGGGGG ..((((....))))	SNHG12	NR_024127	chr1:28777637-28780953	non-template	33	Intron_1.f	--	Yes	--	Yes	--	--	--	Yes	Yes	Yes	--
G4ST01028780620	chr1:28780621-28780653	-	GGGGTGGGGGTTTGGGAACCGGTCTCCTGGGGG ..((((....))))	SNORA61	NR_002987	chr1:28778863-28778992	non-template	-1628	upstream	Yes	--	--	--	--	--	--	Yes	Yes	Yes	--
G4ST01028780620	chr1:28780621-28780653	-	GGGGTGGGGGTTTGGGAACCGGTCTCCTGGGGG ..((((....))))	SNORA44	NR_002976	chr1:28779480-28779611	non-template	-1009	upstream	Yes	--	--	--	--	--	--	Yes	Yes	Yes	--
G4ST01028780620	chr1:28780621-28780653	-	GGGGTGGGGGTTTGGGAACCGGTCTCCTGGGGG ..((((....))))	SNORA16A	NR_003035	chr1:28780019-28780152	non-template	-468	upstream	Yes	--	--	--	--	--	--	Yes	Yes	Yes	--
G4ST01031755458	chr1:31755459-31755493	+	GGGCACAAGCCCTGCTTGGGGTGGAGCAGGGAGGG ..(((((...)))))	LOC284551	NR_027085	chr1:31756623-31762433	non-template	-1129	upstream	Yes	--	--	--	--	--	--	--	--	--	--
G4ST01036007577	chr1:36007578-36007605	-	GGGAGTTCCACACTGGGCCTGGGAGGGG (((.....)))	CLSPN	NM_001190481	chr1:35970300-36008138	non-template	28	Intron_1.f	--	Yes	--	Yes	--	--	--	Yes	Yes	Yes	--
G4ST01036007577	chr1:36007578-36007605	-	GGGAGTTCCACACTGGGCCTGGGAGGGG (((.....)))	CLSPN	NM_022111	chr1:35970300-36008138	non-template	28	Intron_1.f	--	Yes	--	Yes	--	--	--	Yes	Yes	Yes	--
G4ST01036007582	chr1:36007583-36007613	-	GGGTGTTAGGGAGTTCCACACTGGGCCTGGG (((.....)))	CLSPN	NM_001190481	chr1:35970300-36008138	non-template	31	Intron_1.f	--	Yes	--	Yes	--	--	--	Yes	Yes	Yes	--
G4ST01036007582	chr1:36007583-36007613	-	GGGTGTTAGGGAGTTCCACACTGGGCCTGGG (((.....)))	CLSPN	NM_022111	chr1:35970300-36008138	non-template	31	Intron_1.f	--	Yes	--	Yes	--	--	--	Yes	Yes	Yes	--
G4ST01036007588	chr1:36007589-36007623	-	GGGCGAGCGAGGGTGTTAGGGAGTTCCACACTGGG (((.....)))	CLSPN	NM_001190481	chr1:35970300-36008138	non-template	35	Intron_1.f	--	Yes	--	Yes	--	--	--	Yes	Yes	Yes	--
G4ST01036007588	chr1:36007589-36007623	-	GGGCGAGCGAGGGTGTTAGGGAGTTCCACACTGGG (((.....)))	CLSPN	NM_022111	chr1:35970300-36008138	non-template	35	Intron_1.f	--	Yes	--	Yes	--	--	--	Yes	Yes	Yes	--
G4ST01053445247	chr1:53445248-53445283	+	GGGAGGGACCTAGTGGGAGGTGATTGGATCATGGGG ..((((.....)))).	CPT2	NM_000098	chr1:53434689-53452457	non-template	36	Intron_3	--	Yes	--	Yes	--	--	--	Yes	--	--	--
G4ST01054333694	chr1:54333695-54333725	+	GGGCCTGGAAAGGAGGGTAGGGGCTGGGGGG (((....))).	TCEANC2	NM_153035	chr1:54291862-54338004	non-template	31	Intron_4.l	--	Yes	--	Yes	--	--	--	--	--	--	--
G4ST01103840717	chr1:103840718-103840743	-	GGGGCGGGGCGCACGGCGGGGCGGGG .(((...)))	RNPC3	NM_017619	chr1:103841166-103899382	template	-422	upstream	Yes	--	--	--	--	--	--	Yes	--	Yes	--
G4ST01103840722	chr1:103840723-103840755	-	GGGGCGCACGGCGGGGCGGGGCGCACGGCGGGG .(((...))) .(((...)))	RNPC3	NM_017619	chr1:103841166-103899382	template	-410	upstream	Yes	--	--	--	--	--	--	Yes	--	Yes	--
G4ST01103840734	chr1:103840735-103840760	-	GGGGCGGGGCGCACGGCGGGGCGGGG .(((...)))	RNPC3	NM_017619	chr1:103841166-103899382	template	-405	upstream	Yes	--	--	--	--	--	--	--	--	Yes	--
G4ST01103840739	chr1:103840740-103840772	-	GGGGCGCACGGCGGGGCGGGGCGCACGGCGGGG .(((...))) .(((...)))	RNPC3	NM_017619	chr1:103841166-103899382	template	-393	upstream	Yes	--	--	--	--	--	--	--	--	Yes	--
G4ST01103840751	chr1:103840752-103840777	-	GGGGCGGGGCGCACGGCGGGGCGGGG .(((...)))	RNPC3	NM_017619	chr1:103841166-103899382	template	-388	upstream	Yes	--	--	--	--	--	--	--	--	Yes	--
G4ST01103840756	chr1:103840757-103840789	-	GGGGCGCACGGCGGGGCGGGGCGCACGGCGGGG .(((...))) .(((...)))	RNPC3	NM_017619	chr1:103841166-103899382	template	-376	upstream	Yes	--	--	--	--	--	--	--	--	Yes	--
G4ST01103840768	chr1:103840769-103840794	-	GGGGCGGGGCGCACGGCGGGGCGGGG .(((...)))	RNPC3	NM_017619	chr1:103841166-103899382	template	-371	upstream	Yes	--	--	--	--	--	--	--	--	Yes	--
G4ST01103840773	chr1:103840774-103840806	-	GGGGCGCACGGCGGGGCGGGGCGCACGGCGGGG .(((...))) .(((...)))	RNPC3	NM_017619	chr1:103841166-103899382	template	-359	upstream	Yes	--	--	--	--	--	--	--	--	Yes	--
G4ST01103840785	chr1:103840786-103840811	-	GGGGCGGGGCGCACGGCGGGGCGGGG .(((...)))	RNPC3	NM_017619	chr1:103841166-103899382	template	-354	upstream	Yes	--	--	--	--	--	--	--	--	Yes	--
G4ST01103840790	chr1:103840791-103840823	-	GGGGCGCACGGCGGGGCGGGGCGCACGGCGGGG .(((...))) .(((...)))	RNPC3	NM_017619	chr1:103841166-103899382	template	-342	upstream	Yes	--	--	--	--	--	--	--	--	Yes	--
G4ST01103840802	chr1:103840803-103840828	-	GGGGCGGGGCGCACGGCGGGGCGGGG .(((...)))	RNPC3	NM_017619	chr1:103841166-103899382	template	-337	upstream	Yes	--	--	--	--	--	--	--	--	Yes	--
G4ST01103840807	chr1:103840808-103840840	-	GGGGCGCACGGCGGGGCGGGGCGCACGGCGGGG .(((...))) .(((...)))	RNPC3	NM_017619	chr1:103841166-103899382	template	-325	upstream	Yes	--	--	--	--	--	--	--	Yes	Yes	--
G4ST01103840819	chr1:103840820-103840845	-	GGGGCGGGGCGCACGGCGGGGCGGGG .(((...)))	RNPC3	NM_017619	chr1:103841166-103899382	template	-320	upstream	Yes	--	--	--	--	--	--	--	Yes	Yes	--
G4ST01103840824	chr1:103840825-103840857	-	GGGGCGCACGGCGGGGCGGGGCGCACGGCGGGG .(((...))) .(((...)))	RNPC3	NM_017619	chr1:103841166-103899382	template	-308	upstream	Yes	--	--	--	--	--	--	--	Yes	Yes	--
G4ST01103840836	chr1:103840837-103840862	-	GGGGCGGGGCGCACGGCGGGGCGGGG .(((...)))	RNPC3	NM_017619	chr1:103841166-103899382	template	-303	upstream	Yes	--	--	--	--	--	--	Yes	Yes	Yes	--
G4ST01103840841	chr1:103840842-103840874	-	GGGGCGCACGGCGGGGCGGGGCGCACGGCGGGG .(((...))) .(((...)))	RNPC3	NM_017619	chr1:103841166-103899382	template	-291	upstream	Yes	--	--	--	--	--	--	Yes	Yes	Yes	--
G4ST01103840853	chr1:103840854-103840879	-	GGGGCGGGGCGCACGGCGGGGCGGGG .(((...)))	RNPC3	NM_017619	chr1:103841166-103899382	template	-286	upstream	Yes	--	--	--	--	--	--	Yes	Yes	Yes	--
G4ST01103840858	chr1:103840859-103840883	-	GGGCGGGGCGGGGCGCACGGCGGGG .(((...)))	RNPC3	NM_017619	chr1:103841166-103899382	template	-282	upstream	Yes	--	--	--	--	--	--	Yes	Yes	Yes	--
G4ST01110752209	chr1:110752210-110752249	+	GGGGCAAGTACGGGGAAGACACGGGACCTCTTGGAGGGGG .((((...))))	HBXIP	NM_006402	chr1:110745400-110752069	template	-140	upstream	Yes	--	--	--	--	--	--	--	Yes	Yes	--
G4ST01114248010	chr1:114248011-114248043	-	GGGACTGATTCTGATTTCAGTAGGGTGGGAGGG (((((........))))).	DCLRE1B	NM_022836	chr1:114249438-114258231	template	-1394	upstream	Yes	--	--	--	--	--	--	Yes	Yes	Yes	--
G4ST01114248010	chr1:114248011-114248043	-	GGGACTGATTCTGATTTCAGTAGGGTGGGAGGG (((((........))))).	AP4B1	NM_006594	chr1:114239200-114249264	non-template	33	Intron_2	--	Yes	--	Yes	--	--	--	Yes	Yes	Yes	--
G4ST01149638916	chr1:149638917-149638956	+	GGGGACCCCGGGGGCGCGCGAACGGCAGGGGAGCTCAGGG .((.((....))))..	PSMB4	NM_002796	chr1:149638665-149641036	non-template	40	Intron_1.f	--	Yes	--	Yes	--	--	--	Yes	Yes	Yes	--
G4ST01150557196	chr1:150557197-150557229	-	GGGGGAGGGTGGAATAATGGTTCGAGGGAAGGG ..((((....))))..	FLG	NM_002016	chr1:150541275-150564303	non-template	33	Intron_1.f	--	Yes	--	Yes	--	--	--	--	--	--	--
G4ST01151050537	chr1:151050538-151050571	+	GGGCAGGAGGGGAGGGCAGGCAGAGCCTCCAGGG .((((...))))...	LCE1B	NM_178349	chr1:151051071-151052209	non-template	-499	upstream	Yes	--	--	--	--	--	--	--	--	--	--
G4ST01151050545	chr1:151050546-151050577	+	GGGGAGGGCAGGCAGAGCCTCCAGGGCTGGGG .((((...))))...	LCE1B	NM_178349	chr1:151051071-151052209	non-template	-493	upstream	Yes	--	--	--	--	--	--	--	--	--	--
G4ST01151614911	chr1:151614912-151614943	-	GGGCACCCCTGTGCGGGTGGGTGGAGTGGGGG (((....))).	S100A12	NM_005621	chr1:151612808-151614699	non-template	-212	upstream	Yes	--	--	--	--	--	--	--	Yes	--	--
G4ST01153669655	chr1:153669656-153669683	+	GGGCCAGGGGGGCCGGAGCCGGGCTGGG .(((....)))	POU5F1P4	NR_034180	chr1:153669595-153670677	non-template	28	Exon_1.u	--	Yes	Yes	--	--	--	--	--	--	--	--
G4ST01155826570	chr1:155826571-155826601	-	GGGAAAGGAGTTTTGGGCTTCTGGGTTGGGG (((.....)))	FCRL4	NM_031282	chr1:155810163-155834494	non-template	31	Intron_2	--	Yes	--	Yes	--	--	--	--	--	--	--
G4ST01156071134	chr1:156071135-156071170	+	GGGACTGGGGAGAAAGAGCTCTCTGGGTCTGAGGGG ((((......)))).	CD5L	NM_005894	chr1:156067328-156078258	template	36	Intron_3-Exon_4	--	Yes	Yes	Yes	Yes	--	--	--	--	--	--
G4ST01159760825	chr1:159760826-159760855	+	GGGCGGGCGAGAGGCTCTCAACTGGGCGGG .((((...))))....	HSPA6	NM_002155	chr1:159760660-159763311	non-template	30	Exon_1.u	--	Yes	Yes	--	--	Yes	--	Yes	Yes	Yes	--
G4ST01159760829	chr1:159760830-159760865	+	GGGCGAGAGGCTCTCAACTGGGCGGGAAGGTGCGGG .((((...))))....	HSPA6	NM_002155	chr1:159760660-159763311	non-template	36	Exon_1.u	--	Yes	Yes	--	--	Yes	--	Yes	Yes	Yes	--
G4ST01179324810	chr1:179324811-179324852	-	GGGGTCCCAGCGGGACCGGCCAGGTAGAGGCCGGGGCACGGG ..(((((.......)))))	IER5	NM_016545	chr1:179324261-179326602	template	42	Exon_1.u	--	Yes	Yes	--	Yes	--	--	--	Yes	Yes	--
G4ST01179325353	chr1:179325354-179325388	-	GGGGCTTCTTGAGCGGGGTCGAGCCGGGCGCCGGG (((.....))).	IER5	NM_016545	chr1:179324261-179326602	template	35	Exon_1.u	--	Yes	Yes	--	Yes	--	--	Yes	Yes	Yes	--
G4ST01211097980	chr1:211097981-211098006	-	GGGTGGGCGGGAGGCGGCCCCGCGGG ..(((....)))	NCRNA00292	NR_027285	chr1:211096569-211098103	non-template	26	Exon_1.f	--	Yes	Yes	--	--	--	--	--	Yes	Yes	--
G4ST01211097980	chr1:211097981-211098006	-	GGGTGGGCGGGAGGCGGCCCCGCGGG ..(((....)))	NCRNA00292	NR_027286	chr1:211096569-211098103	non-template	26	Exon_1.f	--	Yes	Yes	--	--	--	--	--	Yes	Yes	--
G4ST01234828714	chr1:234828715-234828741	-	GGGCATGGTGATCCAGGGTAGGGGGGG ..(((....)))	HEATR1	NM_018072	chr1:234778928-234834464	non-template	27	Intron_4	--	Yes	--	Yes	--	--	--	Yes	--	--	--
G4ST01245308309	chr1:245308310-245308343	+	GGGTTCCGGGCCTGGCCGAAGCGGCGGGGCAGGG ....((((...)))).	ZNF670	NM_001204220	chr1:245264563-245308738	template	34	Intron_1.f	--	Yes	--	Yes	--	--	--	Yes	Yes	Yes	--
G4ST01245308309	chr1:245308310-245308343	+	GGGTTCCGGGCCTGGCCGAAGCGGCGGGGCAGGG ....((((...)))).	ZNF670	NM_033213	chr1:245264563-245308738	template	34	Intron_1.f	--	Yes	--	Yes	--	--	--	Yes	Yes	Yes	--
G4ST10001057207	chr10:1057208-1057240	+	GGGGCTGTGGGCTGGGTGGCTGCACCAGCTGGG ..((((...)))).	IDI2	NM_033261	chr10:1054847-1061799	template	33	Intron_3	--	Yes	--	Yes	--	--	--	Yes	Yes	Yes	--
G4ST10005138032	chr10:5138033-5138059	+	GGGTGAGTGGGCAGGGATCAGCATGGG ((....))	AKR1C3	NM_003739	chr10:5126568-5139878	non-template	27	Intron_8.l	--	Yes	--	Yes	--	--	--	Yes	--	--	--
G4ST10042299671	chr10:42299672-42299708	+	GGGGTGGGCTACAATCTGAATTGGGGGTTAGGAGGGG ...((((....)))).	LOC84856	NR_026827	chr10:42290945-42310791	non-template	37	Intron_2	--	Yes	--	Yes	--	--	--	--	--	--	--
G4ST10043375948	chr10:43375949-43375980	-	GGGCTAAGGGCTAGGGCTGAGCCTCAGGTGGG ((((...))))..	ZNF239	NM_005674	chr10:43371799-43383913	non-template	32	Intron_1.u	--	Yes	--	Yes	--	--	--	--	--	--	--
G4ST10043375948	chr10:43375949-43375980	-	GGGCTAAGGGCTAGGGCTGAGCCTCAGGTGGG ((((...))))..	ZNF239	NM_001099284	chr10:43371799-43390072	non-template	32	Intron_2.l	--	Yes	--	Yes	--	--	--	--	--	--	--
G4ST10043375948	chr10:43375949-43375980	-	GGGCTAAGGGCTAGGGCTGAGCCTCAGGTGGG ((((...))))..	ZNF239	NM_001099283	chr10:43371799-43390072	non-template	32	Intron_1.u	--	Yes	--	Yes	--	--	--	--	--	--	--
G4ST10043375948	chr10:43375949-43375980	-	GGGCTAAGGGCTAGGGCTGAGCCTCAGGTGGG ((((...))))..	ZNF239	NM_001099282	chr10:43371799-43390071	non-template	32	Intron_3.l	--	Yes	--	Yes	--	--	--	--	--	--	--
G4ST10049863835	chr10:49863836-49863869	+	GGGGGAGCCCAGGGCAGAGGCCTGGGGTGCAGGG (((....)))	MIR4294	NR_036182	chr10:49863563-49863638	template	-197	upstream	Yes	--	--	--	--	--	--	Yes	--	Yes	--
G4ST10074557647	chr10:74557648-74557681	-	GGGGCTGAAGGGAGGGTGGCCACTGGTCAAAGGG (((((...)))))..	NUDT13	NM_015901	chr10:74540216-74561587	template	34	Intron_8.l	--	Yes	--	Yes	--	--	--	--	--	--	--
G4ST10081670834	chr10:81670835-81670872	+	GGGGGTCCCGGGCCTGGGGAGCTGAAGGACCAGCTGGG .(((((......)))))	MBL1P	NR_002724	chr10:81669914-81672855	non-template	38	Intron_1.f	--	Yes	--	Yes	--	--	--	--	--	--	--
G4ST10095708508	chr10:95708509-95708547	-	GGGAAAGGGTAGCTGAGCCTGCTCAGGGGACTGCATGGG ...(((((....)))))	PIPSL	NR_002319	chr10:95707887-95711662	non-template	39	Exon_1.u	--	Yes	Yes	--	--	--	--	--	--	--	--
G4ST10101369940	chr10:101369941-101369972	-	GGGCCGGGGGGCCGGCGGCGGGGAGGCCGGGG ..(((...))).	SLC25A28	NM_031212	chr10:101360265-101370211	non-template	32	Exon_1.f	--	Yes	Yes	--	Yes	--	--	Yes	Yes	Yes	--
G4ST10101369949	chr10:101369950-101369979	-	GGGGCGTGGGCCGGGGGGCCGGCGGCGGGG ..(((...))).	SLC25A28	NM_031212	chr10:101360265-101370211	non-template	30	Exon_1.f	--	Yes	Yes	--	Yes	--	--	Yes	Yes	Yes	--
G4ST10105725739	chr10:105725740-105725775	-	GGGAGGCTGGGGTGGGAGGATCACCTGAGCCTGGGG (((.((....)).))).	SLK	NM_014720	chr10:105717460-105777332	template	36	Intron_1.f	--	Yes	--	Yes	--	--	--	--	--	--	--
G4ST11000311331	chr11:311332-311363	-	GGGCACCACAGTGAGGGTTATGGGAGACGGGG (((....))).	IFITM3	NM_021034	chr11:309673-310914	non-template	-417	upstream	Yes	--	--	--	--	--	--	--	--	--	--
G4ST11002112454	chr11:2112455-2112482	-	GGGCATGCCTGATGGGGCAGGGGAGGGG (((.....)))	MIR483	NR_030158	chr11:2111940-2112015	non-template	-439	upstream	Yes	--	--	--	--	--	--	--	Yes	--	--
G4ST11010539924	chr11:10539925-10539954	+	GGGTAGCATCAGCTGGGGTTGGGGGGTGGG .(((....))).	LYVE1	NM_006691	chr11:10535989-10546941	template	30	Intron_3	--	Yes	--	Yes	--	--	--	--	--	--	--
G4ST11010539938	chr11:10539939-10539965	+	GGGGTTGGGGGGTGGGCTAGCAGAGGG ((...)).	LYVE1	NM_006691	chr11:10535989-10546941	template	27	Intron_3	--	Yes	--	Yes	--	--	--	--	--	--	--
G4ST11055411186	chr11:55411187-55411221	+	GGGACTGGGGATGAGGGTTTGAGTTTTAAATAGGG ((((.....))))..	SPRYD5	NM_032681	chr11:55407349-55415860	non-template	35	Intron_3	--	Yes	--	Yes	--	--	--	--	--	--	--
G4ST11062193858	chr11:62193859-62193891	+	GGGACAGCAGGGAGGTTGGGCCAAACTGGAGGG (((...))).	C11orf83	NM_001085372	chr11:62195702-62197738	non-template	-1810	upstream	Yes	--	--	--	--	--	--	Yes	Yes	--	--
G4ST11062313479	chr11:62313480-62313506	+	GGGAGAGGGAGGGAAGCCTGGCTGGGG .(((...))).	TMEM179B	NM_199337	chr11:62311450-62314448	non-template	27	Intron_3	--	Yes	--	Yes	--	--	--	--	--	Yes	--
G4ST11064460694	chr11:64460695-64460727	+	GGGATTGGGGAAGGAGATTCTTAGGGACAAGGG .((((....)))).	GPHA2	NM_130769	chr11:64458519-64459936	template	-758	upstream	Yes	--	--	--	--	--	--	--	--	--	--
G4ST11064696660	chr11:64696661-64696693	+	GGGAGGCAACCTGGGGTGTGGGGAAGGCTGGGG (((...))).	SPDYC	NM_001008778	chr11:64694283-64697264	non-template	33	Intron_5	--	Yes	--	Yes	--	--	--	--	--	--	--
G4ST11064697074	chr11:64697075-64697109	+	GGGACAGGAGCTGGGGGCTGGTGTGGGAGCTTGGG .(((...))).	SPDYC	NM_001008778	chr11:64694283-64697264	non-template	35	Intron_6.l	--	Yes	--	Yes	--	--	--	--	--	--	--
G4ST11065961009	chr11:65961010-65961045	-	GGGACCCTAGATTCTAGAGGATGGGGTGGGGGTGGG .((((((...)))).))...	MRPL11	NM_016050	chr11:65959126-65962886	non-template	36	Intron_4.l	--	Yes	--	Yes	--	--	--	--	--	--	--
G4ST11065961009	chr11:65961010-65961045	-	GGGACCCTAGATTCTAGAGGATGGGGTGGGGGTGGG .((((((...)))).))...	MRPL11	NM_170738	chr11:65959126-65962886	non-template	36	Intron_4.l	--	Yes	--	Yes	--	--	--	--	--	--	--
G4ST11065961009	chr11:65961010-65961045	-	GGGACCCTAGATTCTAGAGGATGGGGTGGGGGTGGG .((((((...)))).))...	MRPL11	NM_170739	chr11:65959126-65962886	non-template	36	Intron_4	--	Yes	--	Yes	--	--	--	--	--	--	--
G4ST11070938034	chr11:70938035-70938067	-	GGGAAAGAGGGGCAAAATTGCCTGGGTCTTGGG (((....)))..	KRTAP5-9	NM_005553	chr11:70937114-70938301	template	33	Exon_1.u	--	Yes	Yes	--	--	--	Yes	--	--	--	--
G4ST11070938041	chr11:70938042-70938077	-	GGGGGCATGTGGGAAAGAGGGGCAAAATTGCCTGGG (((....)))..	KRTAP5-9	NM_005553	chr11:70937114-70938301	template	36	Exon_1.u	--	Yes	Yes	--	--	--	Yes	--	--	--	--
G4ST11074338200	chr11:74338201-74338254	-	GGGCAAGGGCAGGCTCCAAGCGTGCGTAGGGTTGTGATAGTGGTCACACAAGGG ((.(((...))).)).... .((((((....))))))...	SPCS2	NM_014752	chr11:74337940-74367724	template	54	Intron_1.f	--	Yes	--	Yes	--	--	--	Yes	Yes	Yes	--
G4ST11077026168	chr11:77026169-77026205	-	GGGCAAGGGGCGGCCTGGAGGCCTGCTGGGAGCGGGG ((((((....)))).)).	CLNS1A	NM_001293	chr11:77004844-77026499	non-template	37	Intron_1.f	--	Yes	--	Yes	--	--	--	Yes	Yes	Yes	--
G4ST11093156955	chr11:93156956-93156995	-	GGGAGGGAAAGAGCGGTTTGGGAGCCGAGAGTGTGGCGGG (((......))) .((((......))))	MED17	NM_004268	chr11:93157053-93186144	template	-57	upstream	Yes	--	--	--	--	--	--	Yes	Yes	Yes	--
G4ST11095713178	chr11:95713179-95713209	+	GGGAGGAAGCCTGCAGGGCCACAGGGCAGGG (((...)))...	MIR1260B	NR_036125	chr11:95714250-95714338	non-template	-1040	upstream	Yes	--	--	--	--	--	--	Yes	Yes	Yes	--
G4ST11101449560	chr11:101449561-101449596	+	GGGAGCTGTGGCCCTGCTGCATGGGGTGGGGTGGGG .((.(((....))).))...	C11orf70	NM_001195005	chr11:101423379-101452052	non-template	36	Intron_3.l	--	Yes	--	Yes	--	--	--	--	--	--	--
G4ST11101449560	chr11:101449561-101449596	+	GGGAGCTGTGGCCCTGCTGCATGGGGTGGGGTGGGG .((.(((....))).))...	C11orf70	NM_032930	chr11:101423379-101460501	non-template	36	Intron_4	--	Yes	--	Yes	--	--	--	--	--	--	--
G4ST11101450041	chr11:101450042-101450078	+	GGGGCTCTAGGGATGTGGAGATGCAGGGACTTTTGGG .((((....))))	C11orf70	NM_001195005	chr11:101423379-101452052	non-template	37	Intron_3.l	--	Yes	--	Yes	--	--	--	--	--	--	--
G4ST11101450041	chr11:101450042-101450078	+	GGGGCTCTAGGGATGTGGAGATGCAGGGACTTTTGGG .((((....))))	C11orf70	NM_032930	chr11:101423379-101460501	non-template	37	Intron_4	--	Yes	--	Yes	--	--	--	--	--	--	--
G4ST11113815898	chr11:113815899-113815928	+	GGGCTTGGGTCACTGGAGTGGGGGCGGGGG .(((....))).	REXO2	NM_015523	chr11:113815318-113826210	non-template	30	Intron_1.f	--	Yes	--	Yes	--	--	--	Yes	Yes	Yes	--
G4ST11117635434	chr11:117635435-117635469	+	GGGGATAATAGGGAGTGATAGCTAGGGATATGGGG (((....))).	MPZL2	NM_005797	chr11:117629341-117640461	template	35	Intron_4	--	Yes	--	Yes	--	--	--	--	--	--	--
G4ST11117635434	chr11:117635435-117635469	+	GGGGATAATAGGGAGTGATAGCTAGGGATATGGGG (((....))).	MPZL2	NM_144765	chr11:117632838-117640461	template	35	Intron_4.l	--	Yes	--	Yes	--	--	--	--	--	--	--
G4ST11117638501	chr11:117638502-117638534	-	GGGCGGTTTAAGGACCGGGTGTCTTGGGATGGG .((((....))))	MPZL2	NM_005797	chr11:117629341-117640461	non-template	33	Exon_3	--	Yes	Yes	--	Yes	--	--	--	Yes	--	--
G4ST11117638501	chr11:117638502-117638534	-	GGGCGGTTTAAGGACCGGGTGTCTTGGGATGGG .((((....))))	MPZL2	NM_144765	chr11:117632838-117640461	non-template	33	Exon_3	--	Yes	Yes	--	Yes	--	--	--	Yes	--	--
G4ST11125121310	chr11:125121311-125121340	-	GGGCTTTCCTGCGAAGGGTTAGGGGTGGGG ..(((....)))	PATE1	NM_138294	chr11:125121398-125124953	template	-57	upstream	Yes	--	--	--	--	--	--	--	--	--	--
G4ST11125124731	chr11:125124732-125124760	-	GGGTGGGAGAGGCATCTGGGGTCATGGGG (((....))).	PATE1	NM_138294	chr11:125121398-125124953	template	29	Exon_5.l	--	Yes	Yes	--	--	--	Yes	--	--	--	--
G4ST12006548847	chr12:6548848-6548883	-	GGGGTCAGCATCAAGGAAGGTGCTGGGAGGGCGGGG ...((((((......))))))	NOP2	NM_006170	chr12:6536298-6547741	non-template	-1106	upstream	Yes	--	--	--	--	--	--	--	Yes	Yes	--
G4ST12006548847	chr12:6548848-6548883	-	GGGGTCAGCATCAAGGAAGGTGCTGGGAGGGCGGGG ...((((((......))))))	NOP2	NM_001033714	chr12:6536298-6547741	non-template	-1106	upstream	Yes	--	--	--	--	--	--	--	Yes	Yes	--
G4ST12006548852	chr12:6548853-6548894	-	GGGGCTGAGCAGGGGTCAGCATCAAGGAAGGTGCTGGGAGGG ...((((((......))))))	NOP2	NM_006170	chr12:6536298-6547741	non-template	-1111	upstream	Yes	--	--	--	--	--	--	--	Yes	Yes	--
G4ST12006548852	chr12:6548853-6548894	-	GGGGCTGAGCAGGGGTCAGCATCAAGGAAGGTGCTGGGAGGG ...((((((......))))))	NOP2	NM_001033714	chr12:6536298-6547741	non-template	-1111	upstream	Yes	--	--	--	--	--	--	--	Yes	Yes	--
G4ST12008178626	chr12:8178627-8178654	-	GGGCCAGGGGGGCCGGAGCCGGGCTGGG .(((....)))	POU5F1P3	NR_036440	chr12:8177632-8178715	non-template	28	Exon_1.u	--	Yes	Yes	--	--	--	--	--	--	--	--
G4ST12021546360	chr12:21546361-21546388	+	GGGGCAGGGTGGGACGCCCTATGTTGGG (((.....))).	RECQL	NM_002907	chr12:21513111-21545870	template	-490	upstream	Yes	--	--	--	--	--	--	Yes	Yes	Yes	--
G4ST12021546360	chr12:21546361-21546388	+	GGGGCAGGGTGGGACGCCCTATGTTGGG (((.....))).	RECQL	NM_032941	chr12:21513111-21545870	template	-490	upstream	Yes	--	--	--	--	--	--	Yes	Yes	Yes	--
G4ST12021546366	chr12:21546367-21546393	+	GGGTGGGACGCCCTATGTTGGGAGGGG (((.....))).	RECQL	NM_002907	chr12:21513111-21545870	template	-496	upstream	Yes	--	--	--	--	--	--	Yes	Yes	Yes	--
G4ST12021546366	chr12:21546367-21546393	+	GGGTGGGACGCCCTATGTTGGGAGGGG (((.....))).	RECQL	NM_032941	chr12:21513111-21545870	template	-496	upstream	Yes	--	--	--	--	--	--	Yes	Yes	Yes	--
G4ST12049730821	chr12:49730822-49730856	+	GGGAGGCCGGGGCGGGCGGATCATCTGAGGTCGGG ((((...)))).....	LETMD1	NM_015416	chr12:49728351-49740474	non-template	35	Intron_2	--	Yes	--	Yes	--	--	--	--	--	--	--
G4ST12049730821	chr12:49730822-49730856	+	GGGAGGCCGGGGCGGGCGGATCATCTGAGGTCGGG ((((...)))).....	LETMD1	NM_001024668	chr12:49728351-49740474	non-template	35	Intron_2	--	Yes	--	Yes	--	--	--	--	--	--	--
G4ST12051127130	chr12:51127131-51127160	+	GGGAGGGCAGGGGAGACTGGAGGCCAGGGG ....((((...))))	KRT6B	NM_005555	chr12:51126702-51132177	template	30	Exon_9.l	--	Yes	Yes	--	--	--	Yes	--	--	--	--
G4ST12079634892	chr12:79634893-79634933	-	GGGATGGGGAGAAACGGGAGCCTGGCGCCTCCGCCGATGGG ....(((((....)))))..	MYF5	NM_005593	chr12:79634839-79637578	template	41	Exon_1.f	--	Yes	Yes	--	--	Yes	--	--	--	--	--
G4ST12100325672	chr12:100325673-100325711	+	GGGGGCGGGAGCGAGGGTCAGCTGCGACTGCGCGCCGGG ...((.(((....))))).	ARL1	NM_001177	chr12:100311034-100325703	template	31	upstream-Exon_1.f	Yes	Yes	Yes	--	--	Yes	--	Yes	Yes	Yes	--
G4ST12109424067	chr12:109424068-109424120	-	GGGCCCAGGCGCTGGCCTGGGAAAGGCCCAGAAGAGGTCTAGGGAAGGAAGGG ...((((....)))) ..(((((.......))))).	VPS29	NM_057180	chr12:109413713-109424299	non-template	53	Intron_1.f	--	Yes	--	Yes	--	--	--	Yes	Yes	Yes	--
G4ST12109424067	chr12:109424068-109424120	-	GGGCCCAGGCGCTGGCCTGGGAAAGGCCCAGAAGAGGTCTAGGGAAGGAAGGG ...((((....)))) ..(((((.......))))).	VPS29	NM_016226	chr12:109413713-109424299	non-template	53	Intron_1.f	--	Yes	--	Yes	--	--	--	Yes	Yes	Yes	--
G4ST12109424067	chr12:109424068-109424120	-	GGGCCCAGGCGCTGGCCTGGGAAAGGCCCAGAAGAGGTCTAGGGAAGGAAGGG ...((((....)))) ..(((((.......))))).	RAD9B	NM_152442	chr12:109424388-109454274	template	-267	upstream	Yes	--	--	--	--	--	--	Yes	Yes	Yes	--
G4ST12109450114	chr12:109450115-109450149	+	GGGGAGGGAGCCTGGGGGCTTGAAGGAGCTGAGGG .((((....))))...	RAD9B	NM_152442	chr12:109424388-109454274	non-template	35	Intron_10	--	Yes	--	Yes	--	--	--	--	--	--	--
G4ST12116940547	chr12:116940548-116940576	+	GGGCCAGATACTCTGGGTGGGTTTAGGGG ..(((...)))	RFC5	NM_001130113	chr12:116938891-116954422	non-template	29	Intron_2	--	Yes	--	Yes	--	--	--	--	--	--	--
G4ST12116940547	chr12:116940548-116940576	+	GGGCCAGATACTCTGGGTGGGTTTAGGGG ..(((...)))	RFC5	NM_181578	chr12:116938891-116954422	non-template	29	Intron_2	--	Yes	--	Yes	--	--	--	--	--	--	--
G4ST12116940547	chr12:116940548-116940576	+	GGGCCAGATACTCTGGGTGGGTTTAGGGG ..(((...)))	RFC5	NM_007370	chr12:116938891-116954422	non-template	29	Intron_1.f	--	Yes	--	Yes	--	--	--	--	--	--	--
G4ST12116940547	chr12:116940548-116940576	+	GGGCCAGATACTCTGGGTGGGTTTAGGGG ..(((...)))	RFC5	NM_001130112	chr12:116938891-116954422	non-template	29	Intron_2	--	Yes	--	Yes	--	--	--	--	--	--	--
G4ST12116944158	chr12:116944159-116944193	+	GGGTGAGGGACTCAGGCATGAGTGAGGGAGACGGG (((((....)))))..	RFC5	NM_001130113	chr12:116938891-116954422	non-template	35	Intron_5	--	Yes	--	Yes	--	--	--	--	--	--	--
G4ST12116944158	chr12:116944159-116944193	+	GGGTGAGGGACTCAGGCATGAGTGAGGGAGACGGG (((((....)))))..	RFC5	NM_181578	chr12:116938891-116954422	non-template	35	Intron_5	--	Yes	--	Yes	--	--	--	--	--	--	--
G4ST12116944158	chr12:116944159-116944193	+	GGGTGAGGGACTCAGGCATGAGTGAGGGAGACGGG (((((....)))))..	RFC5	NM_007370	chr12:116938891-116954422	non-template	35	Intron_4	--	Yes	--	Yes	--	--	--	--	--	--	--
G4ST12116944158	chr12:116944159-116944193	+	GGGTGAGGGACTCAGGCATGAGTGAGGGAGACGGG (((((....)))))..	RFC5	NM_001130112	chr12:116938891-116954422	non-template	35	Intron_5	--	Yes	--	Yes	--	--	--	--	--	--	--
G4ST12122635442	chr12:122635443-122635470	-	GGGGCGGGGCGGGGGGTGGCGGCCTGGG .(((....))).	TMED2	NM_006815	chr12:122635029-122648641	template	28	Intron_1.f	--	Yes	--	Yes	--	--	--	Yes	Yes	Yes	--
G4ST13024568233	chr13:24568234-24568264	-	GGGGGCGTAGCCGGAGGGAGGGGAGCGGGGG (((...)))...	PABPC3	NM_030979	chr13:24568276-24570704	template	-11	upstream	Yes	--	--	--	--	--	--	Yes	--	--	--
G4ST13024568241	chr13:24568242-24568270	-	GGGGCCGGGGGCGTAGCCGGAGGGAGGGG (((...)))...	PABPC3	NM_030979	chr13:24568276-24570704	template	-5	upstream	Yes	--	--	--	--	--	--	Yes	--	--	--
G4ST13025694364	chr13:25694365-25694398	-	GGGCGGCGTGGCTGTCGGGAAAGAAGGGCTGGGG ((((...))))..	RNF6	NM_183043	chr13:25684905-25694028	non-template	-336	upstream	Yes	--	--	--	--	--	--	Yes	Yes	Yes	--
G4ST13025694364	chr13:25694365-25694398	-	GGGCGGCGTGGCTGTCGGGAAAGAAGGGCTGGGG ((((...))))..	RNF6	NM_005977	chr13:25684905-25694508	non-template	34	Exon_1.f	--	Yes	Yes	--	--	Yes	--	Yes	Yes	Yes	--
G4ST13025694364	chr13:25694365-25694398	-	GGGCGGCGTGGCTGTCGGGAAAGAAGGGCTGGGG ((((...))))..	RNF6	NM_183044	chr13:25684905-25693894	non-template	-470	upstream	Yes	--	--	--	--	--	--	Yes	Yes	Yes	--
G4ST13031977167	chr13:31977168-31977200	-	GGGCTGAGGGAGGTGGGCTACCACACTGGTGGG ..((((...))))	CG030	NR_026928	chr13:31976643-31981532	non-template	33	Exon_1.u	--	Yes	Yes	--	--	--	--	--	--	Yes	--
G4ST13040667938	chr13:40667939-40667970	-	GGGGAGCGGGCCTGAGCATAGGGGCTCAAGGG .(((....)))	KBTBD7	NM_032138	chr13:40663711-40666702	non-template	-1236	upstream	Yes	--	--	--	--	--	--	--	--	--	--
G4ST13049103029	chr13:49103030-49103067	+	GGGAGCTCCGGGGCTGCAGTGCCCTCACTGGGGAGGGG ....(((((....)))))	ARL11	NM_138450	chr13:49100436-49106009	non-template	38	Exon_2.l	--	Yes	Yes	--	Yes	--	--	--	--	--	--
G4ST13051498752	chr13:51498753-51498791	+	GGGAGGAAGAGAAGACTACCTAGGGTTTTGGGAGCAGGG (((.((......)).))).	UTP14C	NM_021645	chr13:51496828-51505737	non-template	39	Intron_1.u	--	Yes	--	Yes	--	--	--	Yes	--	Yes	--
G4ST13063210513	chr13:63210514-63210543	+	GGGGGTCCTAAGGCAGGGGGGGAAGAGGGG .(((....))).	OR7E156P	NR_002171	chr13:63209569-63214702	non-template	30	Intron_1.f	--	Yes	--	Yes	--	--	--	--	--	--	--
G4ST13063211180	chr13:63211181-63211210	+	GGGGGTCCCAAGCCAGGGAGGGACGAGGGG (((.....))).	OR7E156P	NR_002171	chr13:63209569-63214702	non-template	30	Exon_2	--	Yes	Yes	--	--	--	--	--	--	--	--
G4ST13098804815	chr13:98804816-98804858	+	GGGAAACAGGAGTTGGGCCCTATGCAAATGGAAGGGACCAGGG .(((....))) ..((((....))))..	MIR623	NR_030353	chr13:98806386-98806483	non-template	-1527	upstream	Yes	--	--	--	--	--	--	Yes	Yes	--	--
G4ST13098804829	chr13:98804830-98804862	+	GGGCCCTATGCAAATGGAAGGGACCAGGGAGGG ..((((....))))..	MIR623	NR_030353	chr13:98806386-98806483	non-template	-1523	upstream	Yes	--	--	--	--	--	--	Yes	Yes	--	--
G4ST13112671606	chr13:112671607-112671647	-	GGGGGGCGCCTGCGGGTGGGGCCGTGCGAGTGCGGAGGGGG .(((((....)))))...	LOC100289410	NR_034002	chr13:112669799-112670953	non-template	-653	upstream	Yes	--	--	--	--	--	--	Yes	Yes	Yes	--
G4ST14019413340	chr14:19413341-19413367	-	GGGATTAGGAAATGGGAGTGGGAAGGG (((....)))	OR4K2	NM_001005501	chr14:19414267-19415211	template	-899	upstream	Yes	--	--	--	--	--	--	--	--	--	--
G4ST14020180877	chr14:20180878-20180912	+	GGGCACAGAGGGAGGTGAGGGGAAATTCTTTTGGG .(((....)))	OR6S1	NM_001001968	chr14:20178695-20179690	template	-1187	upstream	Yes	--	--	--	--	--	--	Yes	Yes	--	--
G4ST14020457263	chr14:20457264-20457293	-	GGGTTGGGCCAGCAGAGCCAGGAGGGAGGG ((.((...))..)).	ECRP	NR_033909	chr14:20457340-20458175	template	-46	upstream	Yes	--	--	--	--	--	--	Yes	Yes	--	--
G4ST14020493558	chr14:20493559-20493595	+	GGGACAGAAGGGGCAGCAATGGGGCAGCAACTGAGGG .(((...))).	RNASE2	NM_002934	chr14:20493470-20494434	non-template	37	Intron_1.u	--	Yes	--	Yes	--	--	--	Yes	--	Yes	--
G4ST14022928857	chr14:22928858-22928890	+	GGGCAGGAGGGGGACACAGAAGGTGTGGGAGGG ..((((.....))))	MIR208A	NR_029595	chr14:22927645-22927715	template	-1142	upstream	Yes	--	--	--	--	--	--	Yes	--	--	--
G4ST14022957457	chr14:22957458-22957484	+	GGGGAGGGGTGGGCACCAGGAGGTGGG .(((....)))	MIR208B	NR_030624	chr14:22957036-22957112	template	-345	upstream	Yes	--	--	--	--	--	--	--	--	--	--
G4ST14034542783	chr14:34542784-34542818	+	GGGAGGGTAAGGTGGGAGAATCGCTTGAATCCGGG .((.((....)).)).	SRP54	NM_001146282	chr14:34521855-34568524	non-template	35	Intron_3	--	Yes	--	Yes	--	--	--	--	--	--	--
G4ST14034542783	chr14:34542784-34542818	+	GGGAGGGTAAGGTGGGAGAATCGCTTGAATCCGGG .((.((....)).)).	SRP54	NM_003136	chr14:34521855-34568524	non-template	35	Intron_4	--	Yes	--	Yes	--	--	--	--	--	--	--
G4ST14050203632	chr14:50203633-50203662	+	GGGGGACCGGAGGTGGGGATTGGGAGTGGG ..(((...))).	SAV1	NM_021818	chr14:50170110-50204773	template	30	Intron_1.f	--	Yes	--	Yes	--	--	--	--	Yes	--	--
G4ST14053977555	chr14:53977556-53977588	-	GGGCCGCGCGGCGAGGGGTCTGGGGGCCGCGGG .(((...)))..	CNIH	NM_005776	chr14:53963397-53977898	non-template	33	Intron_1.f	--	Yes	--	Yes	--	--	--	Yes	Yes	Yes	--
G4ST14053979797	chr14:53979798-53979838	-	GGGGAGGCTTGGGCTGCACAGGAGCCCATGGAGGGGGTGGG ((.((..((...)).)).)).	CNIH	NM_005776	chr14:53963397-53977898	non-template	-1899	upstream	Yes	--	--	--	--	--	--	--	--	--	--
G4ST14070932778	chr14:70932779-70932822	+	GGGGAAGAGGGGAGTGTCTGGGTTGTGAAATCAGTTCACTTGGG ..(((((.....)))))..	SNORD56B	NR_001276	chr14:70934807-70934877	non-template	-1984	upstream	Yes	--	--	--	--	--	--	--	Yes	--	--
G4ST14100409378	chr14:100409379-100409416	-	GGGTGGAGGAGGGGGCTGGTGTGACACACGGGTGGGGG .....((((...))))	MIR337	NR_029889	chr14:100410583-100410675	template	-1166	upstream	Yes	--	--	--	--	--	--	Yes	Yes	--	--
G4ST14100409520	chr14:100409521-100409558	-	GGGTGGAGGAGGGGGCTGGTGTGACACACGGGTGGGGG .....((((...))))	MIR337	NR_029889	chr14:100410583-100410675	template	-1024	upstream	Yes	--	--	--	--	--	--	--	--	--	--
G4ST14100417043	chr14:100417044-100417074	+	GGGGTGGGTGGGTGGCTGCTGTGTGGCTGGG ..((((.....)))).	MIR127	NR_029696	chr14:100419069-100419165	non-template	-1994	upstream	Yes	--	--	--	--	--	--	--	--	--	Yes
G4ST14100417048	chr14:100417049-100417079	+	GGGTGGGTGGCTGCTGTGTGGCTGGGTGGGG ..((((.....)))).	MIR127	NR_029696	chr14:100419069-100419165	non-template	-1989	upstream	Yes	--	--	--	--	--	--	--	--	--	Yes
G4ST14100567491	chr14:100567492-100567523	-	GGGGCAGACCGGAAGCTGCGGGTTAGGGAGGG ((((........))))	MIR543	NR_030619	chr14:100568077-100568154	template	-553	upstream	Yes	--	--	--	--	--	--	--	--	--	--
G4ST15072253423	chr15:72253424-72253453	+	GGGGAGGAGGGCTCCAGGGCCAGCGGCGGG ((...)).	ISLR	NM_201526	chr15:72253958-72256265	non-template	-504	upstream	Yes	--	--	--	--	--	--	Yes	--	--	--
G4ST15072253423	chr15:72253424-72253453	+	GGGGAGGAGGGCTCCAGGGCCAGCGGCGGG ((...)).	ISLR	NM_005545	chr15:72253140-72256265	non-template	30	Intron_1.u	--	Yes	--	Yes	--	--	--	Yes	--	--	--
G4ST15072253431	chr15:72253432-72253459	+	GGGCTCCAGGGCCAGCGGCGGGAGCGGG ((...)).	ISLR	NM_201526	chr15:72253958-72256265	non-template	-498	upstream	Yes	--	--	--	--	--	--	Yes	--	--	--
G4ST15072253431	chr15:72253432-72253459	+	GGGCTCCAGGGCCAGCGGCGGGAGCGGG ((...)).	ISLR	NM_005545	chr15:72253140-72256265	non-template	28	Intron_1.u	--	Yes	--	Yes	--	--	--	Yes	--	--	--
G4ST15022882914	chr15:22882915-22882962	+	GGGTTGCATCAAGGGGTCCATCCAGGCTTAGGATGGGGTCCCTTTGGG (((...))). ...(((((.......)))))	SNORD116-20	NR_003334	chr15:22883901-22883994	non-template	-938	upstream	Yes	--	--	--	--	--	--	--	--	--	--
G4ST15023000570	chr15:23000571-23000594	+	GGGCGGGTAGGGAGGTGCCCTGGG (((...)))	SNORD115-20	NR_003312	chr15:23002502-23002583	non-template	-1907	upstream	Yes	--	--	--	--	--	--	--	--	--	--
G4ST15023000574	chr15:23000575-23000599	+	GGGTAGGGAGGTGCCCTGGGTTGGG (((...)))	SNORD115-20	NR_003312	chr15:23002502-23002583	non-template	-1902	upstream	Yes	--	--	--	--	--	--	--	--	--	--
G4ST15023010274	chr15:23010275-23010316	+	GGGGTCATGGGTCATGAGCAAGGCCACATGGGTCGCCGAGGG ..(((.((...))..)))	SNORD115-25	NR_003342	chr15:23011781-23011862	non-template	-1464	upstream	Yes	--	--	--	--	--	--	--	--	--	--
G4ST15027348976	chr15:27348977-27349016	+	GGGGGCGGCCTGGGCCCGGCGGGCGCCCTGAGGCGAGGGG ((((....))))..	NDNL2	NM_138704	chr15:27347650-27349309	template	40	Exon_1.u	--	Yes	Yes	--	Yes	--	--	Yes	Yes	Yes	--
G4ST15032874979	chr15:32874980-32875013	+	GGGCCGGGCGCTGACTCACCGTCGGCGGGGCGGG (((((((.....)))))))	ACTC1	NM_005159	chr15:32867589-32875219	template	34	Exon_1.f-Intron_1.f	--	Yes	Yes	Yes	--	Yes	--	Yes	Yes	Yes	--
G4ST15032875276	chr15:32875277-32875306	+	GGGAGCTGGGGAGGGGCAGGCGCTGAAGGG .(((...)))..	ACTC1	NM_005159	chr15:32867589-32875219	template	-57	upstream	Yes	--	--	--	--	--	--	Yes	Yes	--	--
G4ST15032875283	chr15:32875284-32875313	+	GGGGAGGGGCAGGCGCTGAAGGGTAGGGGG .(((...)))..	ACTC1	NM_005159	chr15:32867589-32875219	template	-64	upstream	Yes	--	--	--	--	--	--	Yes	Yes	--	--
G4ST15032875288	chr15:32875289-32875319	+	GGGGCAGGCGCTGAAGGGTAGGGGGCAGGGG .(((...)))..	ACTC1	NM_005159	chr15:32867589-32875219	template	-69	upstream	Yes	--	--	--	--	--	--	Yes	Yes	--	--
G4ST15036778781	chr15:36778782-36778819	-	GGGACTTTTCAAGCTTAAAGTGGGAACGAGGGGCAGGG (((((........)))))	C15orf53	NM_207444	chr15:36776091-36779531	template	38	Exon_2.l	--	Yes	Yes	--	--	--	Yes	--	--	--	--
G4ST15037330232	chr15:37330233-37330271	+	GGGCTCCATTTCCCTTTGAAATGGGATGGGAGAAAGGGG ....(((((.....)))))	C15orf54	NM_207445	chr15:37330177-37334340	non-template	39	Exon_1.f	--	Yes	Yes	--	--	Yes	--	--	--	Yes	--
G4ST15038953567	chr15:38953568-38953596	+	GGGGGAGGGGTCGGGGCCCGGAGCGGGGG ..(((...)))	RHOV	NM_133639	chr15:38951704-38953779	template	29	Exon_1.f	--	Yes	Yes	--	Yes	--	--	--	Yes	Yes	--
G4ST15047234816	chr15:47234817-47234850	-	GGGCCCTGCTTCTCCAGCATGGGGGAAGGGAGGG ((.((((.....)))).))	LOC100306975	NR_036507	chr15:47235787-47238114	template	-936	upstream	Yes	--	--	--	--	--	--	Yes	Yes	Yes	--
G4ST15047234820	chr15:47234821-47234856	-	GGGCCCGGGCCCTGCTTCTCCAGCATGGGGGAAGGG ((.((((.....)))).))	LOC100306975	NR_036507	chr15:47235787-47238114	template	-930	upstream	Yes	--	--	--	--	--	--	Yes	Yes	Yes	--
G4ST15067494096	chr15:67494097-67494137	+	GGGCCTCCAAGGGGCCAGGAAGGGTCGGCCCGGAGCCGGGG .((((.....))))	KIF23	NM_138555	chr15:67493742-67527818	non-template	41	Intron_1.f	--	Yes	--	Yes	--	--	--	Yes	Yes	Yes	--
G4ST15067494096	chr15:67494097-67494137	+	GGGCCTCCAAGGGGCCAGGAAGGGTCGGCCCGGAGCCGGGG .((((.....))))	KIF23	NM_004856	chr15:67493742-67527818	non-template	41	Intron_1.f	--	Yes	--	Yes	--	--	--	Yes	Yes	Yes	--
G4ST15068971381	chr15:68971382-68971407	+	GGGGCGGGCACCCGGTGCAGGGTGGG (((...)))..	THAP10	NM_020147	chr15:68960735-68971826	template	26	Exon_1.f	--	Yes	Yes	--	Yes	--	--	--	Yes	Yes	--
G4ST15072255917	chr15:72255918-72255959	+	GGGGCTTAGCTGGGAGGTGGTCTGAAGCAGACAGGGAATGGG .....(((((...))))).	ISLR	NM_201526	chr15:72253958-72256265	non-template	42	Exon_2.l	--	Yes	Yes	--	--	--	Yes	Yes	--	--	--
G4ST15072255917	chr15:72255918-72255959	+	GGGGCTTAGCTGGGAGGTGGTCTGAAGCAGACAGGGAATGGG .....(((((...))))).	ISLR	NM_005545	chr15:72253140-72256265	non-template	42	Exon_2.l	--	Yes	Yes	--	--	--	Yes	Yes	--	--	--
G4ST15075009656	chr15:75009657-75009691	-	GGGGATCCACAGATGGGAGTTTTGGGGGCCAAGGG .(((....)))	RCN2	NM_002902	chr15:75011017-75029656	template	-1325	upstream	Yes	--	--	--	--	--	--	--	--	--	--
G4ST15075022231	chr15:75022232-75022266	+	GGGAGGCTGGGGTGGGAGGATCACTTGAACCTGGG (((.((....)).)))	RCN2	NM_002902	chr15:75011017-75029656	non-template	35	Intron_3	--	Yes	--	Yes	--	--	--	--	--	--	--
G4ST15076832386	chr15:76832387-76832422	-	GGGGCAGGGTGGGAAGAGCACTGGCCAGGCTGGGGG ...(((.((....)))))..	LOC646938	NR_036495	chr15:76831434-76832789	template	36	Intron_1.u	--	Yes	--	Yes	--	--	--	Yes	Yes	--	--
G4ST15081219873	chr15:81219874-81219904	-	GGGAGGGGACACAGAACAATCTGGGGATGGG ....((((....))))	SCARNA15	NR_003011	chr15:81221751-81221877	template	-1846	upstream	Yes	--	--	--	--	--	--	--	--	--	--
G4ST15081219878	chr15:81219879-81219913	-	GGGAAGAGTGGGAGGGGACACAGAACAATCTGGGG ....((((....))))	SCARNA15	NR_003011	chr15:81221751-81221877	template	-1837	upstream	Yes	--	--	--	--	--	--	--	--	--	--
G4ST15090913810	chr15:90913811-90913837	-	GGGGAAAGGGTGAGGGAGCTCTCTGGG ((....))	LOC100144604	NR_021493	chr15:90912052-90916497	non-template	27	Intron_3.l	--	Yes	--	Yes	--	--	--	--	--	--	--
G4ST15098707491	chr15:98707492-98707528	-	GGGGATGTGGCATCTCACGGGCTGCCAGGGAGCGGGG ((((...))))....	FLJ42289	NR_028140	chr15:98702185-98707961	non-template	37	Intron_1.f	--	Yes	--	Yes	--	--	--	Yes	Yes	Yes	--
G4ST15098707491	chr15:98707492-98707528	-	GGGGATGTGGCATCTCACGGGCTGCCAGGGAGCGGGG ((((...))))....	FLJ42289	NR_028139	chr15:98702185-98708446	non-template	37	Exon_1.f	--	Yes	Yes	--	--	--	--	Yes	Yes	Yes	--
G4ST16001724261	chr16:1724262-1724297	+	GGGAGCATGCTCCATGGGGGCGACAGAGGGGCAGGG ..((((...)))).	MIR3177	NR_036138	chr16:1724987-1725068	non-template	-689	upstream	Yes	--	--	--	--	--	--	--	--	--	--
G4ST16001954567	chr16:1954568-1954600	-	GGGCCCGGGGGCCCTGGTGGCCCTGGGATGGGG ((((.....))))..	SNHG9	NR_003142	chr16:1954998-1955506	template	-397	upstream	Yes	--	--	--	--	--	--	--	Yes	Yes	--
G4ST16001954567	chr16:1954568-1954600	-	GGGCCCGGGGGCCCTGGTGGCCCTGGGATGGGG ((((.....))))..	SNORA64	NR_002326	chr16:1952975-1953108	non-template	-1459	upstream	Yes	--	--	--	--	--	--	--	Yes	Yes	--
G4ST16001954567	chr16:1954568-1954600	-	GGGCCCGGGGGCCCTGGTGGCCCTGGGATGGGG ((((.....))))..	SNORA78	NR_003020	chr16:1955186-1955312	template	-585	upstream	Yes	--	--	--	--	--	--	--	Yes	Yes	--
G4ST16001954573	chr16:1954574-1954604	-	GGGGGGGCCCGGGGGCCCTGGTGGCCCTGGG ((((.....))))..	SNHG9	NR_003142	chr16:1954998-1955506	template	-393	upstream	Yes	--	--	--	--	--	--	--	Yes	Yes	--
G4ST16001954573	chr16:1954574-1954604	-	GGGGGGGCCCGGGGGCCCTGGTGGCCCTGGG ((((.....))))..	SNORA64	NR_002326	chr16:1952975-1953108	non-template	-1465	upstream	Yes	--	--	--	--	--	--	--	Yes	Yes	--
G4ST16001954573	chr16:1954574-1954604	-	GGGGGGGCCCGGGGGCCCTGGTGGCCCTGGG ((((.....))))..	SNORA78	NR_003020	chr16:1955186-1955312	template	-581	upstream	Yes	--	--	--	--	--	--	--	Yes	Yes	--
G4ST16001955295	chr16:1955296-1955329	-	GGGGGGGAGGCGGCAGCGCCTGTCGGGGCCTGGG (((((....)))))....	SNHG9	NR_003142	chr16:1954998-1955506	template	34	Intron_1.u	--	Yes	--	Yes	--	--	--	Yes	Yes	Yes	--
G4ST16001955295	chr16:1955296-1955329	-	GGGGGGGAGGCGGCAGCGCCTGTCGGGGCCTGGG (((((....)))))....	SNORA78	NR_003020	chr16:1955186-1955312	template	17	Exon_1.u-downstream	--	Yes	Yes	--	--	--	--	Yes	Yes	Yes	--
G4ST16032209471	chr16:32209472-32209506	+	GGGAAGTTCTGGGGGAGTGGGGACCCAGAGGTGGG .(((....)))	LOC390705	NR_033866	chr16:32208369-32208803	template	-668	upstream	Yes	--	--	--	--	--	--	--	--	--	--
G4ST16033206871	chr16:33206872-33206906	+	GGGAAGTTCTGGGGGAGTGGGGACCCAGAGGTGGG .(((....)))	LOC390705	NR_033866	chr16:33205769-33206203	template	-668	upstream	Yes	--	--	--	--	--	--	--	--	--	--
G4ST16055229754	chr16:55229755-55229791	+	GGGGACTAGGGTGGAAGGCAACTTCGGGGAAACTGGG ..((((....)))).	MT1A	NM_005946	chr16:55230079-55231500	non-template	-287	upstream	Yes	--	--	--	--	--	--	--	--	--	--
G4ST16055523949	chr16:55523950-55523981	-	GGGGCGCCCGCGTCGGCGGGGCAGGGAAGGGG .((((......))))	HERPUD1	NM_014685	chr16:55523249-55535294	template	32	Intron_1.f	--	Yes	--	Yes	--	--	--	Yes	Yes	Yes	--
G4ST16055523949	chr16:55523950-55523981	-	GGGGCGCCCGCGTCGGCGGGGCAGGGAAGGGG .((((......))))	HERPUD1	NM_001010989	chr16:55523249-55535294	template	32	Intron_1.f	--	Yes	--	Yes	--	--	--	Yes	Yes	Yes	--
G4ST16055523949	chr16:55523950-55523981	-	GGGGCGCCCGCGTCGGCGGGGCAGGGAAGGGG .((((......))))	HERPUD1	NM_001010990	chr16:55523249-55535294	template	32	Intron_1.f	--	Yes	--	Yes	--	--	--	Yes	Yes	Yes	--
G4ST16055523955	chr16:55523956-55523991	-	GGGCAACAGAGGGGCGCCCGCGTCGGCGGGGCAGGG .((((......))))	HERPUD1	NM_014685	chr16:55523249-55535294	template	36	Intron_1.f	--	Yes	--	Yes	--	--	--	Yes	Yes	Yes	--
G4ST16055523955	chr16:55523956-55523991	-	GGGCAACAGAGGGGCGCCCGCGTCGGCGGGGCAGGG .((((......))))	HERPUD1	NM_001010989	chr16:55523249-55535294	template	36	Intron_1.f	--	Yes	--	Yes	--	--	--	Yes	Yes	Yes	--
G4ST16055523955	chr16:55523956-55523991	-	GGGCAACAGAGGGGCGCCCGCGTCGGCGGGGCAGGG .((((......))))	HERPUD1	NM_001010990	chr16:55523249-55535294	template	36	Intron_1.f	--	Yes	--	Yes	--	--	--	Yes	Yes	Yes	--
G4ST16066570989	chr16:66570990-66571034	-	GGGACACACAGGGTGCCACAGCATGGCTGCTGGGGGATGTTGGGG .....(((((....))))).	DPEP3	NM_022357	chr16:66567067-66571953	non-template	45	Intron_2	--	Yes	--	Yes	--	--	--	--	--	--	--
G4ST16066570989	chr16:66570990-66571034	-	GGGACACACAGGGTGCCACAGCATGGCTGCTGGGGGATGTTGGGG .....(((((....))))).	DPEP3	NM_001129758	chr16:66567067-66571953	non-template	45	Intron_2	--	Yes	--	Yes	--	--	--	--	--	--	--
G4ST16066571552	chr16:66571553-66571597	+	GGGTTTTGGGGGTGCCTGGCGTAGTGAGGCCTGGGGTAGTGAGGG ...((((.((...)).))))...	DPEP3	NM_022357	chr16:66567067-66571953	template	45	Exon_1.f	--	Yes	Yes	--	Yes	--	--	--	--	--	--
G4ST16066571552	chr16:66571553-66571597	+	GGGTTTTGGGGGTGCCTGGCGTAGTGAGGCCTGGGGTAGTGAGGG ...((((.((...)).))))...	DPEP3	NM_001129758	chr16:66567067-66571953	template	45	Exon_1.f	--	Yes	Yes	--	Yes	--	--	--	--	--	--
G4ST16066571559	chr16:66571560-66571605	+	GGGGGTGCCTGGCGTAGTGAGGCCTGGGGTAGTGAGGGCGCTGGGG ...((((.((...)).))))...	DPEP3	NM_022357	chr16:66567067-66571953	template	46	Exon_1.f	--	Yes	Yes	--	Yes	--	--	--	--	--	--
G4ST16066571559	chr16:66571560-66571605	+	GGGGGTGCCTGGCGTAGTGAGGCCTGGGGTAGTGAGGGCGCTGGGG ...((((.((...)).))))...	DPEP3	NM_001129758	chr16:66567067-66571953	template	46	Exon_1.f	--	Yes	Yes	--	Yes	--	--	--	--	--	--
G4ST16074239968	chr16:74239969-74240003	+	GGGGCCTCGCGGATATCTGCGCGGGTGGGGTTGGG ....(((((....))))).	TERF2IP	NM_018975	chr16:74239136-74248842	non-template	35	Intron_1.f	--	Yes	--	Yes	--	--	--	Yes	Yes	Yes	--
G4ST16079597983	chr16:79597984-79598016	-	GGGGCCCGCGGGCGGCGGGGGCGAGGAGCCGGG (((.....)))	C16orf61	NM_020188	chr16:79567200-79598003	non-template	20	upstream-Exon_1.f	Yes	Yes	Yes	--	--	Yes	--	Yes	Yes	Yes	--
G4ST16084333064	chr16:84333065-84333095	+	GGGCCTGATGGGAGGTGTCTGGGTCATGGGG ((....))	MIR1910	NR_031731	chr16:84332728-84332807	template	-257	upstream	Yes	--	--	--	--	--	--	--	--	--	--
G4ST17004781978	chr17:4781979-4782016	-	GGGAAAGGTGTGAAGGCAGCTGGGTGAGGGGGATGGGG ..((.(((....))).))	SLC25A11	NM_003562	chr17:4781170-4784207	non-template	38	Intron_7.l	--	Yes	--	Yes	--	--	--	--	--	--	--
G4ST17004781978	chr17:4781979-4782016	-	GGGAAAGGTGTGAAGGCAGCTGGGTGAGGGGGATGGGG ..((.(((....))).))	SLC25A11	NM_001165418	chr17:4781170-4784207	non-template	38	Intron_6.l	--	Yes	--	Yes	--	--	--	--	--	--	--
G4ST17004781978	chr17:4781979-4782016	-	GGGAAAGGTGTGAAGGCAGCTGGGTGAGGGGGATGGGG ..((.(((....))).))	SLC25A11	NM_001165417	chr17:4781170-4784207	non-template	38	Intron_7.l	--	Yes	--	Yes	--	--	--	--	--	--	--
G4ST17004784853	chr17:4784854-4784880	+	GGGATCCTAAAGGAGGGGCAGGGAGGG .(((....))).	SLC25A11	NM_003562	chr17:4781170-4784207	template	-646	upstream	Yes	--	--	--	--	--	--	--	Yes	Yes	--
G4ST17004784853	chr17:4784854-4784880	+	GGGATCCTAAAGGAGGGGCAGGGAGGG .(((....))).	SLC25A11	NM_001165418	chr17:4781170-4784207	template	-646	upstream	Yes	--	--	--	--	--	--	--	Yes	Yes	--
G4ST17004784853	chr17:4784854-4784880	+	GGGATCCTAAAGGAGGGGCAGGGAGGG .(((....))).	SLC25A11	NM_001165417	chr17:4781170-4784207	template	-646	upstream	Yes	--	--	--	--	--	--	--	Yes	Yes	--
G4ST17005281025	chr17:5281026-5281061	+	GGGTGACAGAGCAAGACTCCGTGGGGTTGGGGGGGG ..((.(((.....))).)).	C1QBP	NM_001212	chr17:5276823-5283195	template	36	Intron_2	--	Yes	--	Yes	--	--	--	--	--	--	--
G4ST17016412816	chr17:16412817-16412859	+	GGGCAGCGGGGGAGTCGGGGACCGTGCGACGCGCAACGCTGGG ...((((((...))).)))..	ZNF287	NM_020653	chr17:16394356-16413245	template	43	Intron_1.f	--	Yes	--	Yes	--	--	--	--	--	--	--
G4ST17016412823	chr17:16412824-16412865	+	GGGGGAGTCGGGGACCGTGCGACGCGCAACGCTGGGACTGGG ...((((((...))).)))..	ZNF287	NM_020653	chr17:16394356-16413245	template	42	Intron_1.f	--	Yes	--	Yes	--	--	--	--	--	--	--
G4ST17023925195	chr17:23925196-23925227	+	GGGAGCTGGGTAGTACCTGGGACAGCTGGGGG .((...))	ALDOC	NM_005165	chr17:23924260-23928078	template	32	Exon_7-Intron_7	--	Yes	Yes	Yes	Yes	--	--	--	--	--	--
G4ST17029713904	chr17:29713905-29713945	-	GGGTAAAGCTGGGAGGCCTAAGGTCCAGGGGACAGCCTGGG .((((...)).))..	CCL1	NM_002981	chr17:29711512-29714365	non-template	41	Intron_1.f	--	Yes	--	Yes	--	--	--	--	--	--	--
G4ST17029713914	chr17:29713915-29713965	-	GGGAACCTGTGAGGTTACTCGGGTAAAGCTGGGAGGCCTAAGGTCCAGGGG (((((...))))).... .((((...)).))..	CCL1	NM_002981	chr17:29711512-29714365	non-template	51	Intron_1.f	--	Yes	--	Yes	--	--	--	--	--	--	--
G4ST17030838365	chr17:30838366-30838404	-	GGGCTGGGGAGCGCCTTAAAAAGCCGCAGGGCGGCCGGG ..(((.((.....)).))).	SLFN12L	NM_001195790	chr17:30826055-30838871	non-template	39	Intron_1.f	--	Yes	--	Yes	--	--	--	Yes	Yes	--	--
G4ST17031334849	chr17:31334850-31334891	+	GGGTGACTGGGGCTGAGAGTTAGCGGTGGGTGGAGGAGGGGG ((((.....))))...	CCL14	NM_032963	chr17:31334805-31337877	template	42	Exon_3.l	--	Yes	Yes	--	--	--	Yes	--	--	--	--
G4ST17031334849	chr17:31334850-31334891	+	GGGTGACTGGGGCTGAGAGTTAGCGGTGGGTGGAGGAGGGGG ((((.....))))...	CCL14	NM_032962	chr17:31334805-31337877	template	42	Exon_4.l	--	Yes	Yes	--	--	--	Yes	--	--	--	--
G4ST17035697913	chr17:35697914-35697944	+	GGGATCAGGGAAAGGGCAGGTGCCCTCGGGG .(((...)))..	CDC6	NM_001254	chr17:35697672-35712939	non-template	31	Intron_1.f	--	Yes	--	Yes	--	--	--	--	Yes	Yes	--
G4ST17038229671	chr17:38229672-38229716	-	GGGCTCCGGGCTCCCGAGGTGAAGAGCATCGGGGGCTGAGGTGGG ...((((.((.....)).))))	BECN1	NM_003766	chr17:38215676-38229836	non-template	45	Exon_1.f-Intron_1.f	--	Yes	Yes	Yes	--	Yes	--	Yes	Yes	Yes	--
G4ST17038229681	chr17:38229682-38229723	-	GGGTGACGGGCTCCGGGCTCCCGAGGTGAAGAGCATCGGGGG ...((((.((.....)).))))	BECN1	NM_003766	chr17:38215676-38229836	non-template	42	Exon_1.f	--	Yes	Yes	--	--	Yes	--	Yes	Yes	Yes	--
G4ST17038231091	chr17:38231092-38231127	-	GGGAGGCCACAGTGGGGGATTGCAAGGGGAGATGGG ...(((...)))	BECN1	NM_003766	chr17:38215676-38229836	non-template	-1255	upstream	Yes	--	--	--	--	--	--	--	--	--	--
G4ST17040942899	chr17:40942900-40942934	-	GGGGCCTTCTTGGAGGCTCTGGGAAAGGGGAAGGG (((((....)))))...	LRRC37A4	NR_002940	chr17:40939032-40953672	non-template	35	Intron_5.l	--	Yes	--	Yes	--	--	--	--	--	--	--
G4ST17043264102	chr17:43264103-43264147	-	GGGGTGTGGAGGGGCTTTGCTGGCAGCAAGCTGGGGTGTTGTGGG ...(((((...)))))....	MRPL10	NM_145255	chr17:43255637-43263906	non-template	-196	upstream	Yes	--	--	--	--	--	--	--	Yes	Yes	--
G4ST17043264102	chr17:43264103-43264147	-	GGGGTGTGGAGGGGCTTTGCTGGCAGCAAGCTGGGGTGTTGTGGG ...(((((...)))))....	MRPL10	NM_148887	chr17:43255637-43263906	non-template	-196	upstream	Yes	--	--	--	--	--	--	--	Yes	Yes	--
G4ST17043264102	chr17:43264103-43264147	-	GGGGTGTGGAGGGGCTTTGCTGGCAGCAAGCTGGGGTGTTGTGGG ...(((((...)))))....	MRPL10	NR_037575	chr17:43255637-43263906	non-template	-196	upstream	Yes	--	--	--	--	--	--	--	Yes	Yes	--
G4ST17053602436	chr17:53602437-53602467	+	GGGTGGGGCTGGTGGTAGCCACCTGGGTGGG ...(((((...))))).	OR4D2	NM_001004707	chr17:53602016-53602939	non-template	31	Exon_1.u	--	Yes	Yes	--	Yes	--	--	--	--	--	--
G4ST17054640141	chr17:54640142-54640171	+	GGGAGGCCGGGGTGGGCAGATCACCTGGGG (((.....)))	C17orf71	NM_018149	chr17:54642153-54647393	non-template	-1981	upstream	Yes	--	--	--	--	--	--	--	--	--	--
G4ST17070690007	chr17:70690008-70690038	-	GGGGCCGCGGCGGCGGGGCGAGGGTTCGGGG ((((...)))).	SUMO2	NM_006937	chr17:70675420-70690693	non-template	31	Intron_1.f	--	Yes	--	Yes	--	--	--	Yes	Yes	Yes	--
G4ST17070690007	chr17:70690008-70690038	-	GGGGCCGCGGCGGCGGGGCGAGGGTTCGGGG ((((...)))).	SUMO2	NM_001005849	chr17:70675420-70690693	non-template	31	Intron_1.f	--	Yes	--	Yes	--	--	--	Yes	Yes	Yes	--
G4ST18015304938	chr18:15304939-15304975	+	GGGGTGGGAGATGGGGTGGCAGCAGCTGCCCGAGGGG ..(((((...)))))....	LOC644669	NR_027417	chr18:15303555-15315918	template	37	Intron_5.l	--	Yes	--	Yes	--	--	--	--	--	--	--
G4ST18015304943	chr18:15304944-15304980	+	GGGAGATGGGGTGGCAGCAGCTGCCCGAGGGGAAGGG ..(((((...)))))....	LOC644669	NR_027417	chr18:15303555-15315918	template	37	Intron_5.l	--	Yes	--	Yes	--	--	--	--	--	--	--
G4ST18028344732	chr18:28344733-28344763	-	GGGTTGGGTTGGCGGAGCCGGGAGAGGGGGG ..(((...)))	WBP11P1	NR_003558	chr18:28345624-28348595	template	-860	upstream	Yes	--	--	--	--	--	--	--	--	--	--
G4ST18050415098	chr18:50415099-50415139	-	GGGAATGAGGGCAATGGTCACCAAGGCCAGGGAAATGAGGG ...(((((.....)))))	C18orf26	NM_173629	chr18:50409388-50417722	template	41	Intron_2.l	--	Yes	--	Yes	--	--	--	--	--	--	--
G4ST18052965590	chr18:52965591-52965639	-	GGGGGCAACGAGGCCGGGTTGATGGGGCCGCCGCCCCCGCTGGCCCGGG (((......))) ...(((((....)).)))..	BOD1P	NR_033372	chr18:52965291-52968637	template	49	Exon_1.u	--	Yes	Yes	--	--	--	--	--	--	--	--
G4ST18052965612	chr18:52965613-52965648	-	GGGTCGCCAGGGGGCAACGAGGCCGGGTTGATGGGG (((......)))	BOD1P	NR_033372	chr18:52965291-52968637	template	36	Exon_1.u	--	Yes	Yes	--	--	--	--	--	--	--	--
G4ST18054963668	chr18:54963669-54963694	+	GGGGTTCAGGGAGGGAGCCTTCTGGG ((....))	SEC11C	NM_033280	chr18:54958105-54977043	non-template	26	Intron_1.f	--	Yes	--	Yes	--	--	--	--	--	--	--
G4ST19004721642	chr19:4721643-4721672	+	GGGCAGGGGTCTCAGACATGGGGCAGAGGG (((...)))...	C19orf30	NR_027148	chr19:4720117-4723568	non-template	30	Intron_2.l	--	Yes	--	Yes	--	--	--	--	Yes	--	--
G4ST19004721642	chr19:4721643-4721672	+	GGGCAGGGGTCTCAGACATGGGGCAGAGGG (((...)))...	MIR7-3	NR_029607	chr19:4721682-4721791	non-template	-9	upstream	Yes	--	--	--	--	--	--	--	Yes	--	--
G4ST19009646969	chr19:9646970-9646998	+	GGGCGAGGGGTGGGGCCCATATTTGGGGG ..(((....)))	ZNF562	NM_001130031	chr19:9620338-9646776	template	-193	upstream	Yes	--	--	--	--	--	--	Yes	Yes	Yes	--
G4ST19009646969	chr19:9646970-9646998	+	GGGCGAGGGGTGGGGCCCATATTTGGGGG ..(((....)))	ZNF562	NM_001130032	chr19:9620338-9646776	template	-193	upstream	Yes	--	--	--	--	--	--	Yes	Yes	Yes	--
G4ST19009646969	chr19:9646970-9646998	+	GGGCGAGGGGTGGGGCCCATATTTGGGGG ..(((....)))	ZNF562	NM_017656	chr19:9620338-9646776	template	-193	upstream	Yes	--	--	--	--	--	--	Yes	Yes	Yes	--
G4ST19011739428	chr19:11739429-11739464	+	GGGGCGGCTGGGGCGTGGGGTCGCTGGATGGTGGGG ..((((....))))	ZNF441	NM_152355	chr19:11738815-11755893	non-template	36	Intron_1.f	--	Yes	--	Yes	--	--	--	--	Yes	Yes	--
G4ST19011739437	chr19:11739438-11739474	+	GGGGCGTGGGGTCGCTGGATGGTGGGGAAGTGAGGGG ..((((....))))	ZNF441	NM_152355	chr19:11738815-11755893	non-template	37	Intron_1.f	--	Yes	--	Yes	--	--	--	--	Yes	Yes	--
G4ST19015801774	chr19:15801775-15801810	-	GGGATGAGTCACATTGGGAGCAGAGGCTTGGGAGGG (((.....))). (((....))).	UCA1	NR_015379	chr19:15800757-15807230	template	36	Intron_1.f	--	Yes	--	Yes	--	--	--	--	Yes	Yes	--
G4ST19020540495	chr19:20540496-20540536	-	GGGGGCGGGGATTTAAGCATTATCCAATCAGGGACGCTGGG (((((((...)))...)))).	ZNF737	NM_001159293	chr19:20512638-20540466	non-template	-29	upstream	Yes	--	--	--	--	--	--	Yes	Yes	Yes	--
G4ST19020540503	chr19:20540504-20540544	-	GGGCCTGAGGGGGCGGGGATTTAAGCATTATCCAATCAGGG (((((((...)))...)))).	ZNF737	NM_001159293	chr19:20512638-20540466	non-template	-37	upstream	Yes	--	--	--	--	--	--	Yes	Yes	Yes	--
G4ST19040633300	chr19:40633301-40633340	+	GGGCATTTGGGAGAGGGCTGCAGGTGCTGCGGAATCAGGG ((((((...)))))).....	FFAR2	NM_005306	chr19:40632457-40634509	non-template	40	Exon_1.u	--	Yes	Yes	--	Yes	--	--	--	--	--	--
G4ST19049337805	chr19:49337806-49337836	+	GGGAGGCGGGGGGCATTGGGACTTGGTTGGG ((...)).	ZNF234	NM_001144824	chr19:49337550-49356302	non-template	31	Intron_1.f	--	Yes	--	Yes	--	--	--	Yes	Yes	Yes	--
G4ST19049337805	chr19:49337806-49337836	+	GGGAGGCGGGGGGCATTGGGACTTGGTTGGG ((...)).	ZNF234	NM_006630	chr19:49337550-49356302	non-template	31	Intron_1.f	--	Yes	--	Yes	--	--	--	Yes	Yes	Yes	--
G4ST19050872035	chr19:50872036-50872071	-	GGGCCGTGCGGCAGGCAGCGAGGGCCTAGGGAGGGG .(((((.....))).)).	MIR642B	NR_037512	chr19:50870030-50870106	non-template	-1929	upstream	Yes	--	--	--	--	--	--	Yes	Yes	Yes	--
G4ST19054685773	chr19:54685774-54685799	+	GGGCCCACCTCAGTGGGGTGGGTGGG ..(((....)))	SNORD35A	NR_000018	chr19:54686244-54686329	non-template	-444	upstream	Yes	--	--	--	--	--	--	Yes	Yes	Yes	--
G4ST19054685773	chr19:54685774-54685799	+	GGGCCCACCTCAGTGGGGTGGGTGGG ..(((....)))	SNORD34	NR_000019	chr19:54685976-54686041	non-template	-176	upstream	Yes	--	--	--	--	--	--	Yes	Yes	Yes	--
G4ST19054686060	chr19:54686061-54686092	-	GGGGCTTAAGAGCCCGGGAGGGACAGACAGGG (((....)))..	SNORD35A	NR_000018	chr19:54686244-54686329	template	-151	upstream	Yes	--	--	--	--	--	--	Yes	Yes	Yes	--
G4ST19055966387	chr19:55966388-55966414	+	GGGCCAAGCTCTTGCGGGAGGGCTGGG .(((....))).	GPR32	NM_001506	chr19:55965670-55966740	non-template	27	Exon_1.u	--	Yes	Yes	--	Yes	--	--	--	--	--	--
G4ST19055995884	chr19:55995885-55995916	-	GGGAAGCTGGCTTTTGGGCAGGGTTGGCTGGG (((....)))..	SNORD88A	NR_003067	chr19:55994508-55994604	non-template	-1280	upstream	Yes	--	--	--	--	--	--	--	--	Yes	--
G4ST19057472004	chr19:57472005-57472043	+	GGGCTTCTCCAGGAGGGGAGCGGGTTCTGAAGAAAGGGG ...(((...))) (((....)))..	ZNF766	NM_001010851	chr19:57464636-57487788	non-template	39	Intron_1.f	--	Yes	--	Yes	--	--	--	--	--	--	--
G4ST19058626961	chr19:58626962-58626991	-	GGGCGGGGCCTGGACGAGGCAGGGGCGGGG ((((.....))))..	LOC147804	NR_003148	chr19:58627053-58639737	template	-61	upstream	Yes	--	--	--	--	--	--	Yes	Yes	Yes	--
G4ST19058627420	chr19:58627421-58627452	-	GGGACTGGGGCAGCGGCGCTGGGCTCCAGGGG ..(((...)))	LOC147804	NR_003148	chr19:58627053-58639737	template	32	Intron_1.u	--	Yes	--	Yes	--	--	--	Yes	Yes	Yes	--
G4ST19061593746	chr19:61593747-61593772	+	GGGGCAGGTCTTTGCGGGAGGGGGGG (((......)))	ZNF582	NM_144690	chr19:61586460-61596701	template	26	Intron_2	--	Yes	--	Yes	--	--	--	--	--	--	--
G4ST19061593761	chr19:61593762-61593794	+	GGGAGGGGGGGTTGTTTTGTTGAACAAGAAGGG (((((......)))))...	ZNF582	NM_144690	chr19:61586460-61596701	template	33	Intron_2	--	Yes	--	Yes	--	--	--	--	--	--	--
G4ST19061593765	chr19:61593766-61593798	+	GGGGGGGTTGTTTTGTTGAACAAGAAGGGTGGG (((((......)))))...	ZNF582	NM_144690	chr19:61586460-61596701	template	33	Intron_2	--	Yes	--	Yes	--	--	--	--	--	--	--
G4ST19062362184	chr19:62362185-62362213	+	GGGAAGAGGGCAGGGGAGAACTTCTAGGG .(((...))).	DUXA	NM_001012729	chr19:62354906-62370668	template	29	Intron_3	--	Yes	--	Yes	--	--	--	--	--	--	--
G4ST19063029024	chr19:63029025-63029050	+	GGGGCTTAAAGCGAGGGAAGGGGGGG (((...)))..	FKBP1AP1	NR_024162	chr19:63028479-63030642	template	26	Exon_2.l	--	Yes	Yes	--	--	--	--	--	--	--	--
G4ST02010250256	chr2:10250257-10250314	+	GGGGAAGACTGAAAGTATTAGGGGGCCTGTCTGGGGTCAGTCCCACTGTGGACTTGGG .((.(((...))).))... ...(((((......))))).	MIR4261	NR_036222	chr2:10250191-10250248	template	-8	upstream	Yes	--	--	--	--	--	--	--	--	--	--
G4ST02027200495	chr2:27200496-27200522	+	GGGCTTGGGCCCTTGGTGGGAACTGGG ((...)).	ABHD1	NM_032604	chr2:27200161-27207184	non-template	27	Intron_1.f	--	Yes	--	Yes	--	--	--	--	Yes	--	--
G4ST02027200501	chr2:27200502-27200531	+	GGGCCCTTGGTGGGAACTGGGATGGTTGGG ((...)).	ABHD1	NM_032604	chr2:27200161-27207184	non-template	30	Intron_1.f	--	Yes	--	Yes	--	--	--	--	Yes	--	--
G4ST02027205613	chr2:27205614-27205656	+	GGGGTCTTTCTGAATACTGAAAGGGGAGAGGGGCTAAGAAGGG ..(((((........)))))	ABHD1	NM_032604	chr2:27200161-27207184	non-template	43	Intron_3	--	Yes	--	Yes	--	--	--	Yes	Yes	Yes	--
G4ST02033678142	chr2:33678143-33678184	+	GGGGGCGCGGCGGGCCGGGAAGGAGCTTGGAAGAGTCTCGGG ...((((((....))).)))	FAM98A	NM_015475	chr2:33662233-33677866	template	-276	upstream	Yes	--	--	--	--	--	--	--	Yes	Yes	--
G4ST02033678153	chr2:33678154-33678191	+	GGGCCGGGAAGGAGCTTGGAAGAGTCTCGGGACGCGGG ...((((((....))).)))	FAM98A	NM_015475	chr2:33662233-33677866	template	-287	upstream	Yes	--	--	--	--	--	--	--	Yes	Yes	--
G4ST02037167729	chr2:37167730-37167775	-	GGGTTGTGGGGGAAAGAAGGTCTTTTATGGGTGTTTCTGAACTGGG ..(((((...)))))... .(((....))).	CCDC75	NM_174931	chr2:37165098-37177242	template	46	Intron_1.f	--	Yes	--	Yes	--	--	--	--	--	--	--
G4ST02046561188	chr2:46561189-46561217	-	GGGGTCGGGGGCAGCTCTGCGGGTTTGGG .(((....)))	LOC388946	NM_001145051	chr2:46560208-46565068	template	29	Exon_2	--	Yes	Yes	--	Yes	--	--	--	--	--	--
G4ST02055362700	chr2:55362701-55362728	+	GGGAAACTTGAAGTGGGATCAGGGAGGG ..(((...)))	PRORSD1P	NR_027258	chr2:55362959-55365111	non-template	-230	upstream	Yes	--	--	--	--	--	--	--	Yes	Yes	--
G4ST02061244692	chr2:61244693-61244716	-	GGGCATGGCCATGGGGTGGGAGGG (((....)))	C2orf74	NM_001143959	chr2:61243133-61245468	template	24	Intron_3.l	--	Yes	--	Yes	--	--	--	--	--	--	--
G4ST02061244692	chr2:61244693-61244716	-	GGGCATGGCCATGGGGTGGGAGGG (((....)))	C2orf74	NM_001143960	chr2:61225747-61245468	template	24	Intron_3.l	--	Yes	--	Yes	--	--	--	--	--	--	--
G4ST02067477896	chr2:67477897-67477935	-	GGGTCCGGGAGAGGGGCGGAACTGTTAAGGTGCCGAGGG .(((.(((.....))).))).	ETAA1	NM_019002	chr2:67477946-67491037	template	-10	upstream	Yes	--	--	--	--	--	--	Yes	Yes	Yes	--
G4ST02068547919	chr2:68547920-68547941	-	GGGCGGGACTCAGGTGGGCGGG ((....))	FBXO48	NM_001024680	chr2:68543009-68547894	non-template	-25	upstream	Yes	--	--	--	--	--	--	Yes	Yes	Yes	--
G4ST02091492333	chr2:91492334-91492376	+	GGGTGTATGGGGTGAGTGGGTTGCCAAGTGGATGGTGGCAGGG .(((((.........)))))	ACTR3BP2	NR_027714	chr2:91492886-91494223	non-template	-509	upstream	Yes	--	--	--	--	--	--	--	--	--	--
G4ST02113387840	chr2:113387841-113387880	-	GGGGAGGCTTGGGCCTGGTTCCAGGGGGCTTCCAGCCGGG ((((....)))) ((((...))))	IL1F7	NM_173205	chr2:113389241-113392929	template	-1360	upstream	Yes	--	--	--	--	--	--	--	--	--	--
G4ST02113387840	chr2:113387841-113387880	-	GGGGAGGCTTGGGCCTGGTTCCAGGGGGCTTCCAGCCGGG ((((....)))) ((((...))))	IL1F7	NM_173203	chr2:113387019-113392929	template	40	Intron_1.f	--	Yes	--	Yes	--	--	--	--	--	--	--
G4ST02113387840	chr2:113387841-113387880	-	GGGGAGGCTTGGGCCTGGTTCCAGGGGGCTTCCAGCCGGG ((((....)))) ((((...))))	IL1F7	NM_173202	chr2:113387019-113392929	template	40	Intron_1.f	--	Yes	--	Yes	--	--	--	--	--	--	--
G4ST02113387840	chr2:113387841-113387880	-	GGGGAGGCTTGGGCCTGGTTCCAGGGGGCTTCCAGCCGGG ((((....)))) ((((...))))	IL1F7	NM_173204	chr2:113387019-113392929	template	40	Exon_2	--	Yes	Yes	--	Yes	--	--	--	--	--	--
G4ST02113387840	chr2:113387841-113387880	-	GGGGAGGCTTGGGCCTGGTTCCAGGGGGCTTCCAGCCGGG ((((....)))) ((((...))))	IL1F7	NM_014439	chr2:113387019-113392929	template	40	Exon_2	--	Yes	Yes	--	Yes	--	--	--	--	--	--
G4ST02113389854	chr2:113389855-113389889	+	GGGGCACTACAGGGTGGGAGGTGGAGGATCACGGG ..((((....))))	IL1F7	NM_173205	chr2:113389241-113392929	non-template	35	Intron_1.f	--	Yes	--	Yes	--	--	--	--	--	--	--
G4ST02113389854	chr2:113389855-113389889	+	GGGGCACTACAGGGTGGGAGGTGGAGGATCACGGG ..((((....))))	IL1F7	NM_173203	chr2:113387019-113392929	non-template	35	Intron_1.f	--	Yes	--	Yes	--	--	--	--	--	--	--
G4ST02113389854	chr2:113389855-113389889	+	GGGGCACTACAGGGTGGGAGGTGGAGGATCACGGG ..((((....))))	IL1F7	NM_173202	chr2:113387019-113392929	non-template	35	Intron_1.f	--	Yes	--	Yes	--	--	--	--	--	--	--
G4ST02113389854	chr2:113389855-113389889	+	GGGGCACTACAGGGTGGGAGGTGGAGGATCACGGG ..((((....))))	IL1F7	NM_173204	chr2:113387019-113392929	non-template	35	Intron_2	--	Yes	--	Yes	--	--	--	--	--	--	--
G4ST02113389854	chr2:113389855-113389889	+	GGGGCACTACAGGGTGGGAGGTGGAGGATCACGGG ..((((....))))	IL1F7	NM_014439	chr2:113387019-113392929	non-template	35	Intron_2	--	Yes	--	Yes	--	--	--	--	--	--	--
G4ST02113544214	chr2:113544215-113544255	+	GGGAGGGGAAGCTTTGGGGGTGAGGCATGTGGCACACTGGG .(((..((.....)).))).	IL1F10	NM_173161	chr2:113542018-113549898	non-template	41	Intron_1.f	--	Yes	--	Yes	--	--	--	--	--	--	--
G4ST02113544218	chr2:113544219-113544260	+	GGGGAAGCTTTGGGGGTGAGGCATGTGGCACACTGGGAGGGG .(((..((.....)).))).	IL1F10	NM_173161	chr2:113542018-113549898	non-template	42	Intron_1.f	--	Yes	--	Yes	--	--	--	--	--	--	--
G4ST02136349842	chr2:136349843-136349876	-	GGGAGCATGGTGCTGGGGGTTCGCAGGGCACGGG ((((...))))..	MCM6	NM_005915	chr2:136313666-136350481	non-template	34	Intron_1.f	--	Yes	--	Yes	--	--	--	Yes	Yes	Yes	--
G4ST02147061252	chr2:147061253-147061289	-	GGGCCGCGGGTGGGGTCGGTTTTGGCTGCTGACAGGG (((((.........))))).	PABPC1P2	NR_026904	chr2:147061095-147065028	template	37	Exon_1.u	--	Yes	Yes	--	--	--	--	--	--	--	--
G4ST02157894056	chr2:157894057-157894092	+	GGGACAGGGGTATTGTTTCAATTAGGGTTGGAAGGG ..((((...))))..	ERMN	NM_001009959	chr2:157883371-157892392	template	-1664	upstream	Yes	--	--	--	--	--	--	--	--	--	--
G4ST02179053197	chr2:179053198-179053241	+	GGGGGCGGTCAGCCTGGGCCTTGGCGGCCAAGGGGAAACTTGGG (((.....))). .(((((...)))))	FKBP7	NM_001135212	chr2:179036637-179051601	template	-1596	upstream	Yes	--	--	--	--	--	--	Yes	Yes	Yes	--
G4ST02179053197	chr2:179053198-179053241	+	GGGGGCGGTCAGCCTGGGCCTTGGCGGCCAAGGGGAAACTTGGG (((.....))). .(((((...)))))	FKBP7	NM_181342	chr2:179036637-179051601	template	-1596	upstream	Yes	--	--	--	--	--	--	Yes	Yes	Yes	--
G4ST02179053212	chr2:179053213-179053250	+	GGGCCTTGGCGGCCAAGGGGAAACTTGGGAGCCTCGGG .(((((...)))))	FKBP7	NM_001135212	chr2:179036637-179051601	template	-1611	upstream	Yes	--	--	--	--	--	--	Yes	Yes	Yes	--
G4ST02179053212	chr2:179053213-179053250	+	GGGCCTTGGCGGCCAAGGGGAAACTTGGGAGCCTCGGG .(((((...)))))	FKBP7	NM_181342	chr2:179036637-179051601	template	-1611	upstream	Yes	--	--	--	--	--	--	Yes	Yes	Yes	--
G4ST02198088963	chr2:198088964-198089014	-	GGGACGGCAGCCTGCGCGGGGGGCGGGGCAGAGCGGCGCTCTGCGTCTGGG .(((((...))).)).. (((((((...)))))))....	MOBKL3	NM_199482	chr2:198088540-198126668	template	51	Intron_1.f	--	Yes	--	Yes	--	--	--	Yes	Yes	Yes	--
G4ST02198088963	chr2:198088964-198089014	-	GGGACGGCAGCCTGCGCGGGGGGCGGGGCAGAGCGGCGCTCTGCGTCTGGG .(((((...))).)).. (((((((...)))))))....	MOBKL3	NM_001100819	chr2:198089012-198126668	template	3	upstream-Exon_1.f	Yes	Yes	Yes	--	--	Yes	--	Yes	Yes	Yes	--
G4ST02198088963	chr2:198088964-198089014	-	GGGACGGCAGCCTGCGCGGGGGGCGGGGCAGAGCGGCGCTCTGCGTCTGGG .(((((...))).)).. (((((((...)))))))....	MOBKL3	NM_015387	chr2:198089012-198126668	template	3	upstream-Exon_1.f	Yes	Yes	Yes	--	--	Yes	--	Yes	Yes	Yes	--
G4ST02198088963	chr2:198088964-198089014	-	GGGACGGCAGCCTGCGCGGGGGGCGGGGCAGAGCGGCGCTCTGCGTCTGGG .(((((...))).)).. (((((((...)))))))....	MOBKL3	NM_001204094	chr2:198089267-198126668	template	-252	upstream	Yes	--	--	--	--	--	--	Yes	Yes	Yes	--
G4ST02223626559	chr2:223626560-223626598	+	GGGGCCTGGGTGTTGGGGTTCTGATCAGAATTTGGCGGG (((((....))))).....	KCNE4	NM_080671	chr2:223625106-223628599	non-template	39	Exon_2.l	--	Yes	Yes	--	--	--	Yes	--	--	--	--
G4ST02224171241	chr2:224171242-224171275	-	GGGAGGTTACAGAATGGGCAAAATGGGGAAAGGG ..(((....)))	SCG2	NM_003469	chr2:224169902-224175461	non-template	34	Exon_2.l	--	Yes	Yes	--	Yes	--	--	--	--	--	--
G4ST02233350990	chr2:233350991-233351030	-	GGGGGTGGGGGATGAGGTGGGAGGATCACTTGAGCCTGGG (((.((....)).)))	KCNJ13	NM_001172416	chr2:233338756-233349519	non-template	-1471	upstream	Yes	--	--	--	--	--	--	--	--	--	--
G4ST02233350990	chr2:233350991-233351030	-	GGGGGTGGGGGATGAGGTGGGAGGATCACTTGAGCCTGGG (((.((....)).)))	KCNJ13	NM_001172417	chr2:233338756-233349519	non-template	-1471	upstream	Yes	--	--	--	--	--	--	--	--	--	--
G4ST02233350990	chr2:233350991-233351030	-	GGGGGTGGGGGATGAGGTGGGAGGATCACTTGAGCCTGGG (((.((....)).)))	KCNJ13	NM_002242	chr2:233338756-233349519	non-template	-1471	upstream	Yes	--	--	--	--	--	--	--	--	--	--
G4ST02239890685	chr2:239890686-239890715	-	GGGTCGGGGAGCTGGGCCTGCACACAGGGG .(((....)))	MIR4269	NR_036229	chr2:239892094-239892177	template	-1378	upstream	Yes	--	--	--	--	--	--	Yes	--	--	--
G4ST20031718624	chr20:31718625-31718657	+	GGGCTCGGGCTTCACCAAGGCGGGCTTCGCGGG (((....)))..	C20orf134	NM_001024675	chr20:31717965-31719992	non-template	33	Exon_1.u	--	Yes	Yes	--	--	Yes	--	Yes	Yes	Yes	--
G4ST21029368002	chr21:29368003-29368027	+	GGGCGGGCCCAGGGAGCCCCTCGGG ((...)).	CCT8	NM_006585	chr21:29350519-29367881	template	-121	upstream	Yes	--	--	--	--	--	--	Yes	Yes	Yes	--
G4ST21035332414	chr21:35332415-35332446	-	GGGGTGGGATCGGGGAGCAGGAAGCCTGTGGG ...((((...)))).	C21orf96	NR_026812	chr21:35332103-35333593	non-template	32	Exon_1.u	--	Yes	Yes	--	--	--	--	Yes	--	--	--
G4ST21043186208	chr21:43186209-43186254	-	GGGCGCTGTGGCGGGGGCGCGGCGGAGACCTGCGGGGGCTGCTGGG (((....))). ..(((((.......))))).	NDUFV3	NM_021075	chr21:43186447-43202842	template	-192	upstream	Yes	--	--	--	--	--	--	Yes	Yes	Yes	--
G4ST21043186208	chr21:43186209-43186254	-	GGGCGCTGTGGCGGGGGCGCGGCGGAGACCTGCGGGGGCTGCTGGG (((....))). ..(((((.......))))).	NDUFV3	NM_001001503	chr21:43186447-43202842	template	-192	upstream	Yes	--	--	--	--	--	--	Yes	Yes	Yes	--
G4ST21043186216	chr21:43186217-43186262	-	GGGCGCCTGGGCGCTGTGGCGGGGGCGCGGCGGAGACCTGCGGGGG (((....))). ..(((((.......))))).	NDUFV3	NM_021075	chr21:43186447-43202842	template	-184	upstream	Yes	--	--	--	--	--	--	Yes	Yes	Yes	--
G4ST21043186216	chr21:43186217-43186262	-	GGGCGCCTGGGCGCTGTGGCGGGGGCGCGGCGGAGACCTGCGGGGG (((....))). ..(((((.......))))).	NDUFV3	NM_001001503	chr21:43186447-43202842	template	-184	upstream	Yes	--	--	--	--	--	--	Yes	Yes	Yes	--
G4ST21044910566	chr21:44910567-44910614	+	GGGGTCAGAGAATGACTCTGGGACCCCAGACTTCCCTGGGGGGATGGG ((((.....))))... ..(((((......)))))	KRTAP12-2	NM_181684	chr21:44910534-44911272	template	48	Exon_1.u	--	Yes	Yes	--	--	--	Yes	--	--	--	--
G4ST22021192543	chr22:21192544-21192580	+	GGGGTCTGGGCCTACAGGTCTCCAGAACTGGGGAGGG ....(((.((....)).)))	ZNF280B	NM_080764	chr22:21168772-21193505	template	37	Intron_1.f	--	Yes	--	Yes	--	--	--	Yes	Yes	Yes	--
G4ST22021192550	chr22:21192551-21192587	+	GGGCCTACAGGTCTCCAGAACTGGGGAGGGCCTGGGG ....(((.((....)).)))	ZNF280B	NM_080764	chr22:21168772-21193505	template	37	Intron_1.f	--	Yes	--	Yes	--	--	--	Yes	Yes	Yes	--
G4ST22038255907	chr22:38255908-38255944	-	GGGCCATGGGCCAGGGACTGAGAATGGTTCCAGGGGG .(((.((.....))))).	RPS19BP1	NM_194326	chr22:38255044-38258806	non-template	37	Intron_2	--	Yes	--	Yes	--	--	--	--	--	Yes	--
G4ST03010124644	chr3:10124645-10124680	-	GGGGTTCCTTGGAATGGGAAGTGGGGTGTGAAGGGG .(((....))).	C3orf24	NM_001164839	chr3:10120819-10124915	non-template	36	Intron_1.u	--	Yes	--	Yes	--	--	--	--	--	--	--
G4ST03010124644	chr3:10124645-10124680	-	GGGGTTCCTTGGAATGGGAAGTGGGGTGTGAAGGGG .(((....))).	C3orf24	NM_173472	chr3:10098004-10124915	non-template	36	Intron_1.f	--	Yes	--	Yes	--	--	--	--	--	--	--
G4ST03044665336	chr3:44665337-44665369	+	GGGGTCGGAGGGGGTGGGCACGAACGTCGAGGG ..(((...))).	ZNF35	NM_003420	chr3:44665237-44677287	non-template	33	Intron_1.f	--	Yes	--	Yes	--	--	--	Yes	Yes	Yes	--
G4ST03044665345	chr3:44665346-44665380	+	GGGGGTGGGCACGAACGTCGAGGGAGAAAAAGGGG ..(((...))).	ZNF35	NM_003420	chr3:44665237-44677287	non-template	35	Intron_1.f	--	Yes	--	Yes	--	--	--	Yes	Yes	Yes	--
G4ST03048264048	chr3:48264049-48264084	+	GGGCTCTTGGGGATCCTCATGATGGGCCTGGTAGGG .(((.....)))	ZNF589	NM_016089	chr3:48257600-48287483	non-template	36	Intron_1.f	--	Yes	--	Yes	--	--	--	Yes	Yes	--	--
G4ST03054644106	chr3:54644107-54644140	+	GGGCTGCTTCAAGCGGGATTAGGGGCGGTGTGGG ..(((...)))	ESRG	NR_027122	chr3:54641191-54648924	template	34	Intron_1.f	--	Yes	--	Yes	--	--	--	--	--	--	--
G4ST03088112816	chr3:88112817-88112848	+	GGGGGGCTGCTGCTGCACCTGGGGGGGTGGGG .((.(((....))))).	HTR1F	NM_000866	chr3:88114416-88125609	non-template	-1567	upstream	Yes	--	--	--	--	--	--	--	--	--	--
G4ST03101536419	chr3:101536420-101536457	-	GGGAAGGCCGCGCACGGCGGGGACGCGGGGCGGAGGGG ...((((....)))).	NIT2	NM_020202	chr3:101536252-101557168	template	38	Intron_1.f	--	Yes	--	Yes	--	--	--	--	Yes	Yes	--
G4ST03102877889	chr3:102877890-102877923	-	GGGTGGGACCAAGGGGGCTTCCCCGGAGGCCGGG ((((((....))))))	LOC100009676	NR_024407	chr3:102877964-102880747	template	-40	upstream	Yes	--	--	--	--	--	--	Yes	Yes	Yes	--
G4ST03121798067	chr3:121798068-121798108	+	GGGCTCATCGTGAGTGTGGGGCCTCCCAGGCGGGAATAGGG ((((...)))).... ((((...))))	NDUFB4	NM_001168331	chr3:121797818-121803948	non-template	41	Exon_1.f-Intron_1.u	--	Yes	Yes	Yes	Yes	--	--	Yes	Yes	Yes	--
G4ST03121798067	chr3:121798068-121798108	+	GGGCTCATCGTGAGTGTGGGGCCTCCCAGGCGGGAATAGGG ((((...)))).... ((((...))))	NDUFB4	NM_004547	chr3:121797818-121803948	non-template	41	Exon_1.f-Intron_1.f	--	Yes	Yes	Yes	Yes	--	--	Yes	Yes	Yes	--
G4ST03150952942	chr3:150952943-150952989	-	GGGACACGGGCGCCGGAAGTGGCGAAGGCGGGGTCGGCGCTGCCGGG (((((....)))))...... ...(((...)))	COMMD2	NM_016094	chr3:150938947-150952976	non-template	34	upstream-Exon_1.f	Yes	Yes	Yes	--	--	Yes	--	Yes	Yes	Yes	--
G4ST03161599758	chr3:161599759-161599789	-	GGGCGGGCTCGCCGAGAGGCGGGGTCTCGGG ..((((....))))	SMC4	NM_005496	chr3:161601041-161635435	template	-1251	upstream	Yes	--	--	--	--	--	--	Yes	Yes	Yes	--
G4ST03161599758	chr3:161599759-161599789	-	GGGCGGGCTCGCCGAGAGGCGGGGTCTCGGG ..((((....))))	SMC4	NM_001002800	chr3:161600124-161635435	template	-334	upstream	Yes	--	--	--	--	--	--	Yes	Yes	Yes	--
G4ST03198155110	chr3:198155111-198155145	-	GGGGGGTTGGGGAAGGAAGGGGTTGAGTATCAGGG ..(((...)))	LOC152217	NR_024388	chr3:198153891-198155281	template	35	Exon_1.u	--	Yes	Yes	--	--	--	--	Yes	Yes	Yes	--
G4ST03198155110	chr3:198155111-198155145	-	GGGGGGTTGGGGAAGGAAGGGGTTGAGTATCAGGG ..(((...)))	NCBP2	NM_007362	chr3:198146670-198153861	non-template	-1249	upstream	Yes	--	--	--	--	--	--	Yes	Yes	Yes	--
G4ST03198155110	chr3:198155111-198155145	-	GGGGGGTTGGGGAAGGAAGGGGTTGAGTATCAGGG ..(((...)))	NCBP2	NM_001042540	chr3:198146670-198153861	non-template	-1249	upstream	Yes	--	--	--	--	--	--	Yes	Yes	Yes	--
G4ST04011039751	chr4:11039752-11039784	-	GGGCGGCACCCGAGCGGGCCGGGCAGCAGTGGG (((...)))...	HS3ST1	NM_005114	chr4:11009086-11039635	non-template	-116	upstream	Yes	--	--	--	--	--	--	Yes	Yes	Yes	--
G4ST04053273313	chr4:53273314-53273338	-	GGGAAGACTCTGGGCAAGGGCGGGG .((...))	SNORA26	NR_003016	chr4:53274173-53274294	template	-834	upstream	Yes	--	--	--	--	--	--	Yes	Yes	Yes	--
G4ST04053273313	chr4:53273314-53273338	-	GGGAAGACTCTGGGCAAGGGCGGGG .((...))	KIAA0114	NR_024031	chr4:53273378-53275062	template	-39	upstream	Yes	--	--	--	--	--	--	Yes	Yes	Yes	--
G4ST04068116099	chr4:68116100-68116129	-	GGGAAGGCAGGAATGACTGGGAAGGGAGGG .((.((....)).))	STAP1	NM_012108	chr4:68107041-68155211	template	30	Intron_1.f	--	Yes	--	Yes	--	--	--	--	--	--	--
G4ST04074498308	chr4:74498309-74498347	-	GGGAAAGGGAAGGATGAAGAAACATTCTGGGCAGCAGGG .((((((......))))))	ALB	NM_000477	chr4:74488836-74505993	template	39	Intron_8	--	Yes	--	Yes	--	--	--	--	--	--	--
G4ST04076817197	chr4:76817198-76817222	-	GGGGTGGGAGGCCGCCTGGGAAGGG (((...)))	G3BP2	NM_203505	chr4:76786977-76817691	non-template	25	Intron_1.f	--	Yes	--	Yes	--	--	--	Yes	Yes	Yes	--
G4ST04076817197	chr4:76817198-76817222	-	GGGGTGGGAGGCCGCCTGGGAAGGG (((...)))	G3BP2	NM_203504	chr4:76786977-76817691	non-template	25	Intron_1.f	--	Yes	--	Yes	--	--	--	Yes	Yes	Yes	--
G4ST04076817197	chr4:76817198-76817222	-	GGGGTGGGAGGCCGCCTGGGAAGGG (((...)))	G3BP2	NM_012297	chr4:76786977-76817367	non-template	25	Intron_1.f	--	Yes	--	Yes	--	--	--	Yes	Yes	Yes	--
G4ST04155731068	chr4:155731069-155731113	-	GGGAGGAAATTTCCTGGGTGGGCTTGACACCTCAAGAATACAGGG ((((....)))) (((((....)))))......	FGA	NM_000508	chr4:155723730-155731347	non-template	45	Intron_1.f	--	Yes	--	Yes	--	--	--	--	Yes	--	--
G4ST04155731068	chr4:155731069-155731113	-	GGGAGGAAATTTCCTGGGTGGGCTTGACACCTCAAGAATACAGGG ((((....)))) (((((....)))))......	FGA	NM_021871	chr4:155725879-155731347	non-template	45	Intron_1.f	--	Yes	--	Yes	--	--	--	--	Yes	--	--
G4ST04189255817	chr4:189255818-189255844	+	GGGGCCACTGGCTGGGAGGGCAGTGGG (((...))).	TRIML2	NM_173553	chr4:189249421-189263402	template	27	Intron_4	--	Yes	--	Yes	--	--	--	--	--	--	--
G4ST05016519158	chr5:16519159-16519197	+	GGGGGAGTGGGGCGCCCGAGGCTGCTCCTGGGCCCTGGG (((((...))).))....	ZNF622	NM_033414	chr5:16504628-16518894	template	-264	upstream	Yes	--	--	--	--	--	--	--	Yes	Yes	--
G4ST05033974745	chr5:33974746-33974786	+	GGGAGAGCCATTCTCTGGGGAGTGTCGTCGCTGCGGGAGGG ((((.....)))). .((((....))))..	RXFP3	NM_016568	chr5:33972248-33974780	non-template	35	Exon_1.u-downstream	--	Yes	Yes	--	--	--	Yes	--	--	--	--
G4ST05054504727	chr5:54504728-54504774	-	GGGGAACACCTTGCAGCGGCGGTGGGAGGAGTGGGGGACCTGGAGGG ....(((..((....)))))	MIR449C	NR_031572	chr5:54503847-54503938	non-template	-789	upstream	Yes	--	--	--	--	--	--	Yes	Yes	--	--
G4ST05054504879	chr5:54504880-54504915	-	GGGCCGGCAGGGGCGGGGCCGCGGCGCGCGCCGGGG ....((((....))))	MIR449C	NR_031572	chr5:54503847-54503938	non-template	-941	upstream	Yes	--	--	--	--	--	--	Yes	Yes	Yes	--
G4ST05069381620	chr5:69381621-69381658	+	GGGGGAGGTGGGGGCATTAGGCCAGGGTGAAGCAGGGG (((.....))).	SMN1	NM_000344	chr5:69381106-69409174	non-template	38	Intron_1.f	--	Yes	--	Yes	--	--	--	--	--	--	--
G4ST05069381620	chr5:69381621-69381658	+	GGGGGAGGTGGGGGCATTAGGCCAGGGTGAAGCAGGGG (((.....))).	SMN2	NM_017411	chr5:69381106-69409178	non-template	38	Intron_1.f	--	Yes	--	Yes	--	--	--	--	--	--	--
G4ST05069381620	chr5:69381621-69381658	+	GGGGGAGGTGGGGGCATTAGGCCAGGGTGAAGCAGGGG (((.....))).	SMN1	NM_022874	chr5:69381106-69409174	non-template	38	Intron_1.f	--	Yes	--	Yes	--	--	--	--	--	--	--
G4ST05069381620	chr5:69381621-69381658	+	GGGGGAGGTGGGGGCATTAGGCCAGGGTGAAGCAGGGG (((.....))).	SMN2	NM_022876	chr5:69381106-69409178	non-template	38	Intron_1.f	--	Yes	--	Yes	--	--	--	--	--	--	--
G4ST05069381620	chr5:69381621-69381658	+	GGGGGAGGTGGGGGCATTAGGCCAGGGTGAAGCAGGGG (((.....))).	SMN2	NM_022877	chr5:69381106-69409178	non-template	38	Intron_1.f	--	Yes	--	Yes	--	--	--	--	--	--	--
G4ST05069381620	chr5:69381621-69381658	+	GGGGGAGGTGGGGGCATTAGGCCAGGGTGAAGCAGGGG (((.....))).	SMN2	NM_022875	chr5:69381106-69409178	non-template	38	Intron_1.f	--	Yes	--	Yes	--	--	--	--	--	--	--
G4ST05070257038	chr5:70257039-70257076	+	GGGGGAGGTGGGGGCATTAGGCCAGGGTGAAGCAGGGG (((.....))).	SMN1	NM_000344	chr5:70256524-70284594	non-template	38	Intron_1.f	--	Yes	--	Yes	--	--	--	--	--	--	--
G4ST05070257038	chr5:70257039-70257076	+	GGGGGAGGTGGGGGCATTAGGCCAGGGTGAAGCAGGGG (((.....))).	SMN2	NM_017411	chr5:70256524-70284598	non-template	38	Intron_1.f	--	Yes	--	Yes	--	--	--	--	--	--	--
G4ST05070257038	chr5:70257039-70257076	+	GGGGGAGGTGGGGGCATTAGGCCAGGGTGAAGCAGGGG (((.....))).	SMN1	NM_022874	chr5:70256524-70284594	non-template	38	Intron_1.f	--	Yes	--	Yes	--	--	--	--	--	--	--
G4ST05070257038	chr5:70257039-70257076	+	GGGGGAGGTGGGGGCATTAGGCCAGGGTGAAGCAGGGG (((.....))).	SMN2	NM_022876	chr5:70256524-70284598	non-template	38	Intron_1.f	--	Yes	--	Yes	--	--	--	--	--	--	--
G4ST05070257038	chr5:70257039-70257076	+	GGGGGAGGTGGGGGCATTAGGCCAGGGTGAAGCAGGGG (((.....))).	SMN2	NM_022877	chr5:70256524-70284598	non-template	38	Intron_1.f	--	Yes	--	Yes	--	--	--	--	--	--	--
G4ST05070257038	chr5:70257039-70257076	+	GGGGGAGGTGGGGGCATTAGGCCAGGGTGAAGCAGGGG (((.....))).	SMN2	NM_022875	chr5:70256524-70284598	non-template	38	Intron_1.f	--	Yes	--	Yes	--	--	--	--	--	--	--
G4ST05096262790	chr5:96262791-96262836	-	GGGAAGGGTAATCCAGGCAACTGGATTAGGGATGGCTATCCCAGGG .(((((((....))))))). .(((.....)))	ERAP2	NM_022350	chr5:96237400-96281162	template	46	Intron_10	--	Yes	--	Yes	--	--	--	--	--	--	--
G4ST05096262790	chr5:96262791-96262836	-	GGGAAGGGTAATCCAGGCAACTGGATTAGGGATGGCTATCCCAGGG .(((((((....))))))). .(((.....)))	ERAP2	NM_001130140	chr5:96237400-96281162	template	46	Intron_10	--	Yes	--	Yes	--	--	--	--	--	--	--
G4ST05121215720	chr5:121215721-121215752	-	GGGGCCGGCGGCGGGCCCGGTAGGGTCCCGGG (((...)))	FTMT	NM_177478	chr5:121215549-121216422	template	32	Exon_1.u	--	Yes	Yes	--	Yes	--	--	Yes	--	--	--
G4ST05132230319	chr5:132230320-132230349	+	GGGAGGCTAGGGGCGCCCCGCTGGGCTGGG (((...))).	GDF9	NM_005260	chr5:132224777-132228376	template	-1943	upstream	Yes	--	--	--	--	--	--	--	Yes	Yes	--
G4ST05132230319	chr5:132230320-132230349	+	GGGAGGCTAGGGGCGCCCCGCTGGGCTGGG (((...))).	UQCRQ	NM_014402	chr5:132230218-132232435	non-template	30	Intron_1.f	--	Yes	--	Yes	--	--	--	--	Yes	Yes	--
G4ST05134209808	chr5:134209809-134209844	+	GGGGTGCGCGGGCTGGTCAGCCGGCCGGGAGCGGGG ((((....))))..	C5orf24	NM_152409	chr5:134209269-134223324	non-template	36	Intron_1.u	--	Yes	--	Yes	--	--	--	Yes	Yes	Yes	--
G4ST05134209808	chr5:134209809-134209844	+	GGGGTGCGCGGGCTGGTCAGCCGGCCGGGAGCGGGG ((((....))))..	C5orf24	NM_001135586	chr5:134209557-134223324	non-template	36	Intron_1.u	--	Yes	--	Yes	--	--	--	Yes	Yes	Yes	--
G4ST05134209817	chr5:134209818-134209849	+	GGGCTGGTCAGCCGGCCGGGAGCGGGGTAGGG ((((....))))..	C5orf24	NM_152409	chr5:134209269-134223324	non-template	32	Intron_1.u	--	Yes	--	Yes	--	--	--	Yes	Yes	Yes	--
G4ST05134209817	chr5:134209818-134209849	+	GGGCTGGTCAGCCGGCCGGGAGCGGGGTAGGG ((((....))))..	C5orf24	NM_001135586	chr5:134209557-134223324	non-template	32	Intron_1.u	--	Yes	--	Yes	--	--	--	Yes	Yes	Yes	--
G4ST05140561003	chr5:140561004-140561038	-	GGGAGGCGAGGGGCAGGTGCAGGTCCTGGGGCGGG .((((.......))))	PCDHB11	NM_018931	chr5:140559532-140562802	template	35	Exon_1.u	--	Yes	Yes	--	Yes	--	--	--	--	--	--
G4ST05150680360	chr5:150680361-150680398	+	GGGGTACTCCGGGTCATGGGGGCTGCTGTGAGCCAGGG ((((......)))).	SLC36A2	NM_181776	chr5:150674732-150707344	template	38	Intron_9.l	--	Yes	--	Yes	--	--	--	--	--	--	--
G4ST05150680370	chr5:150680371-150680404	+	GGGTCATGGGGGCTGCTGTGAGCCAGGGAGTGGG ((((......)))).	SLC36A2	NM_181776	chr5:150674732-150707344	template	34	Intron_9.l	--	Yes	--	Yes	--	--	--	--	--	--	--
G4ST05156461955	chr5:156461956-156461992	-	GGGATGTGGGAGCATTTAATATAAAAATGGGGCTGGG ..(((((.......)))))	HAVCR2	NM_032782	chr5:156445421-156468716	non-template	37	Intron_3	--	Yes	--	Yes	--	--	--	--	--	--	--
G4ST05171558010	chr5:171558011-171558045	+	GGGAGGCTGGGGTGGGAGGATCATTTGAGCCTGGG (((.((....)).)))	EFCAB9	NM_001171183	chr5:171553781-171563063	non-template	35	Intron_1.f	--	Yes	--	Yes	--	--	--	--	--	--	--
G4ST06003795618	chr6:3795619-3795661	+	GGGACGGCTCGGGCCACCGGCGCACGGTGCGGGTGCGCAAGGG .(((((.....))))).	FAM50B	NM_012135	chr6:3794631-3796550	non-template	43	Exon_2.l	--	Yes	Yes	--	Yes	--	--	--	--	--	--
G4ST06007351690	chr6:7351691-7351736	-	GGGGATGGGAAGTTGTTACTTAATGGGTACAGAATATCAGTTTGGG ((((....))))... .((.((...)).))..	RIOK1	NM_153005	chr6:7347879-7363269	template	46	Intron_5	--	Yes	--	Yes	--	--	--	--	--	--	--
G4ST06007351690	chr6:7351691-7351736	-	GGGGATGGGAAGTTGTTACTTAATGGGTACAGAATATCAGTTTGGG ((((....))))... .((.((...)).))..	RIOK1	NM_031480	chr6:7335061-7363269	template	46	Intron_12	--	Yes	--	Yes	--	--	--	--	--	--	--
G4ST06017210351	chr6:17210352-17210383	+	GGGGCGTAGGGCGCAGGGCGCAGGAGCGCGGG (((....))).	FLJ23152	NM_001190766	chr6:17210468-17239582	non-template	-84	upstream	Yes	--	--	--	--	--	--	Yes	Yes	--	--
G4ST06027450641	chr6:27450642-27450680	-	GGGAACCCGAGCCTGCTCGGGGCTCTGTGGGGTTGAGGG ....((((....))))	ZNF204P	NR_024553	chr6:27433581-27451132	non-template	39	Intron_1.f	--	Yes	--	Yes	--	--	--	--	Yes	--	--
G4ST06027968162	chr6:27968163-27968189	-	GGGTGGGGAGGGGAGAAATCTCTAGGG (((....)))..	HIST1H3J	NM_003535	chr6:27966072-27966549	non-template	-1613	upstream	Yes	--	--	--	--	--	--	Yes	Yes	Yes	--
G4ST06027968162	chr6:27968163-27968189	-	GGGTGGGGAGGGGAGAAATCTCTAGGG (((....)))..	HIST1H2BO	NM_003527	chr6:27969182-27969648	template	-992	upstream	Yes	--	--	--	--	--	--	Yes	Yes	Yes	--
G4ST06028157393	chr6:28157394-28157420	-	GGGCATGTTGCGGGAGGGGAAGACGGG ((...)).	ZNF165	NM_003447	chr6:28156461-28165319	template	27	Intron_1.f	--	Yes	--	Yes	--	--	--	Yes	Yes	Yes	--
G4ST06029081117	chr6:29081118-29081149	+	GGGCAAATGGGCGGGAAATGCTCATTTTGGGG ((((....))))..	ZNF311	NM_001010877	chr6:29070573-29081016	template	-101	upstream	Yes	--	--	--	--	--	--	Yes	Yes	Yes	--
G4ST06029081125	chr6:29081126-29081163	+	GGGCGGGAAATGCTCATTTTGGGGAATGGCTTCGAGGG ((((....)))).. (((....)))..	ZNF311	NM_001010877	chr6:29070573-29081016	template	-109	upstream	Yes	--	--	--	--	--	--	Yes	Yes	Yes	--
G4ST06029637084	chr6:29637085-29637114	-	GGGCAGGGAGGGAATTTCCCATAGGAAGGG ...((((....))))	UBD	NM_006398	chr6:29631368-29635681	non-template	-1403	upstream	Yes	--	--	--	--	--	--	Yes	Yes	--	--
G4ST06033016693	chr6:33016694-33016736	-	GGGTATCCCCACATCACTCATTTGGGGGGTCAAGGGACCCGGG ....((((.((.....)).))))	HLA-DMB	NM_002118	chr6:33010384-33016825	non-template	43	Exon_1.f	--	Yes	Yes	--	--	Yes	--	--	Yes	Yes	--
G4ST06033016700	chr6:33016701-33016742	-	GGGGCTGGGTATCCCCACATCACTCATTTGGGGGGTCAAGGG ....((((.((.....)).))))	HLA-DMB	NM_002118	chr6:33010384-33016825	non-template	42	Exon_1.f	--	Yes	Yes	--	--	Yes	--	Yes	Yes	Yes	--
G4ST06034833400	chr6:34833401-34833425	+	GGGATGGGAGAGTATCTGGGCCGGG (((...)))	SNRPC	NM_003093	chr6:34832849-34849612	non-template	25	Intron_1.f	--	Yes	--	Yes	--	--	--	--	Yes	Yes	--
G4ST06034833400	chr6:34833401-34833425	+	GGGATGGGAGAGTATCTGGGCCGGG (((...)))	SNRPC	NR_029472	chr6:34832849-34849612	non-template	25	Intron_1.f	--	Yes	--	Yes	--	--	--	--	Yes	Yes	--
G4ST06034965473	chr6:34965474-34965513	+	GGGGCGAGGCAGGCGGCCCGCGGGCCAGGGTACCGGAGGG (((.(((.....))))))	TAF11	NM_005643	chr6:34953533-34963797	template	-1676	upstream	Yes	--	--	--	--	--	--	Yes	Yes	Yes	--
G4ST06046729014	chr6:46729015-46729055	+	GGGCCTCCCGGGCCAGTGGCACGCGCCGCGCTGGGGGAGGG ((((((((....)))..)))))	SLC25A27	NM_001204051	chr6:46728611-46753886	non-template	41	Intron_1.f	--	Yes	--	Yes	--	--	--	--	Yes	Yes	--
G4ST06046729014	chr6:46729015-46729055	+	GGGCCTCCCGGGCCAGTGGCACGCGCCGCGCTGGGGGAGGG ((((((((....)))..)))))	SLC25A27	NM_001204052	chr6:46728611-46753886	non-template	41	Intron_1.f	--	Yes	--	Yes	--	--	--	--	Yes	Yes	--
G4ST06046729014	chr6:46729015-46729055	+	GGGCCTCCCGGGCCAGTGGCACGCGCCGCGCTGGGGGAGGG ((((((((....)))..)))))	SLC25A27	NM_004277	chr6:46728611-46753886	non-template	41	Intron_1.f	--	Yes	--	Yes	--	--	--	--	Yes	Yes	--
G4ST06046729023	chr6:46729024-46729063	+	GGGCCAGTGGCACGCGCCGCGCTGGGGGAGGGTGCGCGGG ((((((((....)))..)))))	SLC25A27	NM_001204051	chr6:46728611-46753886	non-template	40	Intron_1.f	--	Yes	--	Yes	--	--	--	--	Yes	Yes	--
G4ST06046729023	chr6:46729024-46729063	+	GGGCCAGTGGCACGCGCCGCGCTGGGGGAGGGTGCGCGGG ((((((((....)))..)))))	SLC25A27	NM_001204052	chr6:46728611-46753886	non-template	40	Intron_1.f	--	Yes	--	Yes	--	--	--	--	Yes	Yes	--
G4ST06046729023	chr6:46729024-46729063	+	GGGCCAGTGGCACGCGCCGCGCTGGGGGAGGGTGCGCGGG ((((((((....)))..)))))	SLC25A27	NM_004277	chr6:46728611-46753886	non-template	40	Intron_1.f	--	Yes	--	Yes	--	--	--	--	Yes	Yes	--
G4ST06049789084	chr6:49789085-49789114	-	GGGACGGGGAGGTGGGGTGAAGCACAGGGG (((...)))..	CRISP2	NM_001142435	chr6:49768031-49789258	non-template	30	Intron_1.f	--	Yes	--	Yes	--	--	--	--	--	--	--
G4ST06049789084	chr6:49789085-49789114	-	GGGACGGGGAGGTGGGGTGAAGCACAGGGG (((...)))..	CRISP2	NM_003296	chr6:49768031-49789258	non-template	30	Intron_1.f	--	Yes	--	Yes	--	--	--	--	--	--	--
G4ST06049789084	chr6:49789085-49789114	-	GGGACGGGGAGGTGGGGTGAAGCACAGGGG (((...)))..	CRISP2	NM_001142417	chr6:49768031-49789258	non-template	30	Intron_1.f	--	Yes	--	Yes	--	--	--	--	--	--	--
G4ST06049789084	chr6:49789085-49789114	-	GGGACGGGGAGGTGGGGTGAAGCACAGGGG (((...)))..	CRISP2	NM_001142407	chr6:49768031-49789258	non-template	30	Intron_1.f	--	Yes	--	Yes	--	--	--	--	--	--	--
G4ST06049789084	chr6:49789085-49789114	-	GGGACGGGGAGGTGGGGTGAAGCACAGGGG (((...)))..	CRISP2	NM_001142408	chr6:49768031-49789258	non-template	30	Intron_1.f	--	Yes	--	Yes	--	--	--	--	--	--	--
G4ST06097076550	chr6:97076551-97076579	-	GGGCTCCACAAAGGAGAGGGAGGGTCGGG ((((.....)))).	KIAA0776	NM_015323	chr6:97076423-97109872	template	29	Intron_1.f	--	Yes	--	Yes	--	--	--	Yes	Yes	Yes	--
G4ST06126320142	chr6:126320143-126320180	+	GGGCCGCTCTGTGTGGATGGGGCTCGGGGAAGCTGGGG ((((.....))))...	HINT3	NM_138571	chr6:126319554-126343082	non-template	38	Intron_1.f	--	Yes	--	Yes	--	--	--	Yes	Yes	Yes	--
G4ST06127705927	chr6:127705928-127705966	-	GGGCCGGCTGTGCGCCGGCCGGGGAAAGAGGGCGAGGGG (((((.....)))))...	ECHDC1	NM_001139510	chr6:127651550-127705245	non-template	-682	upstream	Yes	--	--	--	--	--	--	Yes	Yes	Yes	--
G4ST06127705927	chr6:127705928-127705966	-	GGGCCGGCTGTGCGCCGGCCGGGGAAAGAGGGCGAGGGG (((((.....)))))...	ECHDC1	NM_001105544	chr6:127651550-127706447	non-template	39	Intron_1.f	--	Yes	--	Yes	--	--	--	Yes	Yes	Yes	--
G4ST06127705927	chr6:127705928-127705966	-	GGGCCGGCTGTGCGCCGGCCGGGGAAAGAGGGCGAGGGG (((((.....)))))...	ECHDC1	NM_001105545	chr6:127651550-127706447	non-template	39	Intron_1.f	--	Yes	--	Yes	--	--	--	Yes	Yes	Yes	--
G4ST06127705927	chr6:127705928-127705966	-	GGGCCGGCTGTGCGCCGGCCGGGGAAAGAGGGCGAGGGG (((((.....)))))...	ECHDC1	NM_018479	chr6:127651550-127706447	non-template	39	Intron_1.f	--	Yes	--	Yes	--	--	--	Yes	Yes	Yes	--
G4ST06127705927	chr6:127705928-127705966	-	GGGCCGGCTGTGCGCCGGCCGGGGAAAGAGGGCGAGGGG (((((.....)))))...	ECHDC1	NM_001002030	chr6:127651550-127706447	non-template	39	Intron_1.f	--	Yes	--	Yes	--	--	--	Yes	Yes	Yes	--
G4ST07004868082	chr7:4868083-4868109	-	GGGCGCGCAGCGGGAGTGGGAGTGGGG .((...))	PAPOLB	NM_020144	chr7:4863895-4868151	non-template	27	Exon_1.u	--	Yes	Yes	--	--	Yes	--	--	--	--	--
G4ST07012692789	chr7:12692790-12692830	+	GGGAAGGCGGTGCCGGGCGGGGCCTGTGCCAGGCTGGCGGG ..(((...))) (((((...)))))....	ARL4A	NM_001037164	chr7:12692977-12697083	non-template	-146	upstream	Yes	--	--	--	--	--	--	Yes	Yes	Yes	--
G4ST07012692789	chr7:12692790-12692830	+	GGGAAGGCGGTGCCGGGCGGGGCCTGTGCCAGGCTGGCGGG ..(((...))) (((((...)))))....	ARL4A	NM_212460	chr7:12692977-12697083	non-template	-146	upstream	Yes	--	--	--	--	--	--	Yes	Yes	Yes	--
G4ST07012692789	chr7:12692790-12692830	+	GGGAAGGCGGTGCCGGGCGGGGCCTGTGCCAGGCTGGCGGG ..(((...))) (((((...)))))....	ARL4A	NM_001195396	chr7:12693436-12697083	non-template	-605	upstream	Yes	--	--	--	--	--	--	Yes	Yes	Yes	--
G4ST07012692789	chr7:12692790-12692830	+	GGGAAGGCGGTGCCGGGCGGGGCCTGTGCCAGGCTGGCGGG ..(((...))) (((((...)))))....	ARL4A	NM_005738	chr7:12693436-12697083	non-template	-605	upstream	Yes	--	--	--	--	--	--	Yes	Yes	Yes	--
G4ST07012692988	chr7:12692989-12693014	+	GGGCGGCGCGCGGGCAGGGGGCGGGG ((...)).	ARL4A	NM_001037164	chr7:12692977-12697083	non-template	26	Exon_1.f	--	Yes	Yes	--	--	Yes	--	Yes	Yes	Yes	--
G4ST07012692988	chr7:12692989-12693014	+	GGGCGGCGCGCGGGCAGGGGGCGGGG ((...)).	ARL4A	NM_212460	chr7:12692977-12697083	non-template	26	Exon_1.f	--	Yes	Yes	--	--	Yes	--	Yes	Yes	Yes	--
G4ST07012692988	chr7:12692989-12693014	+	GGGCGGCGCGCGGGCAGGGGGCGGGG ((...)).	ARL4A	NM_001195396	chr7:12693436-12697083	non-template	-421	upstream	Yes	--	--	--	--	--	--	Yes	Yes	Yes	--
G4ST07012692988	chr7:12692989-12693014	+	GGGCGGCGCGCGGGCAGGGGGCGGGG ((...)).	ARL4A	NM_005738	chr7:12693436-12697083	non-template	-421	upstream	Yes	--	--	--	--	--	--	Yes	Yes	Yes	--
G4ST07026540963	chr7:26540964-26540997	-	GGGAGAGCCCTGGGAGCCCAGGGGTGAGGAAGGG ((....))	KIAA0087	NR_022006	chr7:26539265-26544969	non-template	34	Exon_2.l	--	Yes	Yes	--	--	--	--	--	--	--	--
G4ST07026540973	chr7:26540974-26541001	-	GGGAGGGAGAGCCCTGGGAGCCCAGGGG ((....))	KIAA0087	NR_022006	chr7:26539265-26544969	non-template	28	Exon_2.l	--	Yes	Yes	--	--	--	--	--	--	--	--
G4ST07026540983	chr7:26540984-26541006	-	GGGCTGGGAGGGAGAGCCCTGGG ((....))	KIAA0087	NR_022006	chr7:26539265-26544969	non-template	23	Exon_2.l	--	Yes	Yes	--	--	--	--	--	--	--	--
G4ST07039615903	chr7:39615904-39615940	-	GGGCGGGGAAGCGGGGAGTGGCGCGGCCGCTTTGGGG .((((((...))))))...	LOC646999	NR_024390	chr7:39615611-39618212	template	37	Exon_1.u	--	Yes	Yes	--	--	--	--	Yes	Yes	Yes	--
G4ST07040140590	chr7:40140591-40140630	-	GGGGTAGCGGAAGCAGCTTCCGGGGAACCCCGGGCGGGGG ....((((((...))))))	C7orf11	NM_138701	chr7:40138867-40140776	non-template	40	Exon_1.f	--	Yes	Yes	--	Yes	--	--	Yes	Yes	Yes	--
G4ST07042917826	chr7:42917827-42917863	-	GGGCCCGGCTGTGCAGGTGGCCGGGCAGGGCCGAGGG .(((.((....)).)))..	C7orf25	NM_001099858	chr7:42915397-42918214	non-template	37	Intron_1.u	--	Yes	--	Yes	--	--	--	Yes	Yes	Yes	--
G4ST07042917826	chr7:42917827-42917863	-	GGGCCCGGCTGTGCAGGTGGCCGGGCAGGGCCGAGGG .(((.((....)).)))..	C7orf25	NM_024054	chr7:42915397-42918214	non-template	37	Intron_1.u	--	Yes	--	Yes	--	--	--	Yes	Yes	Yes	--
G4ST07042917943	chr7:42917944-42917971	-	GGGCAGGGCCGGCCCGGCGGGAAGGGGG (((...))).	C7orf25	NM_001099858	chr7:42915397-42918214	non-template	28	Intron_1.u	--	Yes	--	Yes	--	--	--	--	Yes	Yes	--
G4ST07042917943	chr7:42917944-42917971	-	GGGCAGGGCCGGCCCGGCGGGAAGGGGG (((...))).	C7orf25	NM_024054	chr7:42915397-42918214	non-template	28	Intron_1.u	--	Yes	--	Yes	--	--	--	--	Yes	Yes	--
G4ST07042917950	chr7:42917951-42917978	-	GGGGGCTGGGCAGGGCCGGCCCGGCGGG (((...))).	C7orf25	NM_001099858	chr7:42915397-42918214	non-template	28	Intron_1.u	--	Yes	--	Yes	--	--	--	--	Yes	Yes	--
G4ST07042917950	chr7:42917951-42917978	-	GGGGGCTGGGCAGGGCCGGCCCGGCGGG (((...))).	C7orf25	NM_024054	chr7:42915397-42918214	non-template	28	Intron_1.u	--	Yes	--	Yes	--	--	--	--	Yes	Yes	--
G4ST07044992581	chr7:44992582-44992617	-	GGGCGGCGTGGGAGGCTGGGCCGCAGTGAGTGGGGG ((((.....))))	SNORA9	NR_002952	chr7:44991502-44991634	non-template	-947	upstream	Yes	--	--	--	--	--	--	Yes	Yes	Yes	--
G4ST07050575284	chr7:50575285-50575329	-	GGGTCTGGCTGCATCTGGCAGCTGGGAGCCATGGGGGTACCTGGG ....(((((.....))))).	LOC100129427	NR_033845	chr7:50566951-50578655	template	45	Exon_3	--	Yes	Yes	--	--	--	--	--	--	--	--
G4ST07063409847	chr7:63409848-63409884	-	GGGGTTCAAAGGGGACAATGGGAGCTGAGGCTCAGGG (((....)))..	ZNF736	NM_001170905	chr7:63410621-63447452	template	-736	upstream	Yes	--	--	--	--	--	--	--	--	--	--
G4ST07063409967	chr7:63409968-63409997	+	GGGGAGGGGACCTAGTCAGGGTCCAAGGGG (((...))).	ZNF736	NM_001170905	chr7:63410621-63447452	non-template	-623	upstream	Yes	--	--	--	--	--	--	--	--	--	--
G4ST07063410439	chr7:63410440-63410472	+	GGGACTGTTGCCACAGGAGGGAAGGGCTGAGGG .((((....))))..	ZNF736	NM_001170905	chr7:63410621-63447452	non-template	-148	upstream	Yes	--	--	--	--	--	--	--	--	--	--
G4ST07072130293	chr7:72130294-72130332	-	GGGAGGATCGCTGGAGCCTGGGAGGTCGGGGCTGCAGGG (((.((....)).)))	SPDYE8P	NR_003664	chr7:72128196-72138245	non-template	39	Intron_7.l	--	Yes	--	Yes	--	--	--	--	--	--	--
G4ST07072130293	chr7:72130294-72130332	-	GGGAGGATCGCTGGAGCCTGGGAGGTCGGGGCTGCAGGG (((.((....)).)))	PMS2L2	NR_003614	chr7:72114616-72152902	template	39	Intron_1.f	--	Yes	--	Yes	--	--	--	--	--	--	--
G4ST07072130697	chr7:72130698-72130732	-	GGGGACGTGGAGGATGTGGGGAGGAATCGGGTGGG .((((.....)))).	SPDYE8P	NR_003664	chr7:72128196-72138245	non-template	35	Intron_6	--	Yes	--	Yes	--	--	--	--	--	--	--
G4ST07072130697	chr7:72130698-72130732	-	GGGGACGTGGAGGATGTGGGGAGGAATCGGGTGGG .((((.....)))).	PMS2L2	NR_003614	chr7:72114616-72152902	template	35	Intron_1.f	--	Yes	--	Yes	--	--	--	--	--	--	--
G4ST07072130701	chr7:72130702-72130739	-	GGGGCCTGGGGACGTGGAGGATGTGGGGAGGAATCGGG .((((.....)))).	SPDYE8P	NR_003664	chr7:72128196-72138245	non-template	38	Intron_6	--	Yes	--	Yes	--	--	--	--	--	--	--
G4ST07072130701	chr7:72130702-72130739	-	GGGGCCTGGGGACGTGGAGGATGTGGGGAGGAATCGGG .((((.....)))).	PMS2L2	NR_003614	chr7:72114616-72152902	template	38	Intron_1.f	--	Yes	--	Yes	--	--	--	--	--	--	--
G4ST07072130711	chr7:72130712-72130743	-	GGGTGGGGCCTGGGGACGTGGAGGATGTGGGG .((((.....)))).	SPDYE8P	NR_003664	chr7:72128196-72138245	non-template	32	Intron_6	--	Yes	--	Yes	--	--	--	--	--	--	--
G4ST07072130711	chr7:72130712-72130743	-	GGGTGGGGCCTGGGGACGTGGAGGATGTGGGG .((((.....)))).	PMS2L2	NR_003614	chr7:72114616-72152902	template	32	Intron_1.f	--	Yes	--	Yes	--	--	--	--	--	--	--
G4ST07072762634	chr7:72762635-72762672	+	GGGGCAGGGACTGAGGTCTCTCAGCCTGGGGCTCAGGG .(((((....)))))....	MIR4284	NR_036247	chr7:72763583-72763663	non-template	-910	upstream	Yes	--	--	--	--	--	--	--	--	--	--
G4ST07073960440	chr7:73960441-73960479	-	GGGAGGATCGCTGGAGCCTGGGAGGTCGGGGCTGCAGGG (((.((....)).)))	PMS2P5	NR_027777	chr7:73944830-73974102	template	39	Intron_3.l	--	Yes	--	Yes	--	--	--	--	--	--	--
G4ST07073960844	chr7:73960845-73960879	-	GGGGACGTGGAGGATGTGGGGAGGAATCGGGTGGG .((((.....)))).	PMS2P5	NR_027777	chr7:73944830-73974102	template	35	Intron_3.l	--	Yes	--	Yes	--	--	--	--	--	--	--
G4ST07073960848	chr7:73960849-73960886	-	GGGGCCTGGGGACGTGGAGGATGTGGGGAGGAATCGGG .((((.....)))).	PMS2P5	NR_027777	chr7:73944830-73974102	template	38	Intron_3.l	--	Yes	--	Yes	--	--	--	--	--	--	--
G4ST07073960858	chr7:73960859-73960890	-	GGGTGGGGCCTGGGGACGTGGAGGATGTGGGG .((((.....)))).	PMS2P5	NR_027777	chr7:73944830-73974102	template	32	Intron_3.l	--	Yes	--	Yes	--	--	--	--	--	--	--
G4ST07074781975	chr7:74781976-74782007	+	GGGTGGGGCCTGGGGACGTGGAGGATGTGGGG .((((.....)))).	SPDYE8P	NR_003664	chr7:74774469-74784523	non-template	32	Intron_6	--	Yes	--	Yes	--	--	--	--	--	--	--
G4ST07074781979	chr7:74781980-74782017	+	GGGGCCTGGGGACGTGGAGGATGTGGGGAGGAATCGGG .((((.....)))).	SPDYE8P	NR_003664	chr7:74774469-74784523	non-template	38	Intron_6	--	Yes	--	Yes	--	--	--	--	--	--	--
G4ST07074781986	chr7:74781987-74782021	+	GGGGACGTGGAGGATGTGGGGAGGAATCGGGTGGG .((((.....)))).	SPDYE8P	NR_003664	chr7:74774469-74784523	non-template	35	Intron_6	--	Yes	--	Yes	--	--	--	--	--	--	--
G4ST07074782386	chr7:74782387-74782425	+	GGGAGGATCGCTGGAGCCTGGGAGGTCGGGGCTGCAGGG (((.((....)).)))	SPDYE8P	NR_003664	chr7:74774469-74784523	non-template	39	Intron_7.l	--	Yes	--	Yes	--	--	--	--	--	--	--
G4ST07074809994	chr7:74809995-74810026	+	GGGTGGGGCCTGGGGACGTGGAGGATGTGGGG .((((.....)))).	SPDYE8P	NR_003664	chr7:74802496-74812542	non-template	32	Intron_6	--	Yes	--	Yes	--	--	--	--	--	--	--
G4ST07074809998	chr7:74809999-74810036	+	GGGGCCTGGGGACGTGGAGGATGTGGGGAGGAATCGGG .((((.....)))).	SPDYE8P	NR_003664	chr7:74802496-74812542	non-template	38	Intron_6	--	Yes	--	Yes	--	--	--	--	--	--	--
G4ST07074810005	chr7:74810006-74810040	+	GGGGACGTGGAGGATGTGGGGAGGAATCGGGTGGG .((((.....)))).	SPDYE8P	NR_003664	chr7:74802496-74812542	non-template	35	Intron_6	--	Yes	--	Yes	--	--	--	--	--	--	--
G4ST07074810405	chr7:74810406-74810444	+	GGGAGGATCGCTGGAGCCTGGGAGGTCGGGGCTGCAGGG (((.((....)).)))	SPDYE8P	NR_003664	chr7:74802496-74812542	non-template	39	Intron_7.l	--	Yes	--	Yes	--	--	--	--	--	--	--
G4ST07074862847	chr7:74862848-74862897	+	GGGGCATGTGCGGGAGCGCCAGGCGGGGCATGTAACCAGAGCGTGCGGGG ..(((...))) ((((((.......)))))).	LOC541473	NR_003602	chr7:74859165-74862644	template	-203	upstream	Yes	--	--	--	--	--	--	--	--	--	--
G4ST07074862858	chr7:74862859-74862907	+	GGGAGCGCCAGGCGGGGCATGTAACCAGAGCGTGCGGGGCATGATGGGG ..(((...))) ((((((.......)))))).	LOC541473	NR_003602	chr7:74859165-74862644	template	-214	upstream	Yes	--	--	--	--	--	--	--	--	--	--
G4ST07074863109	chr7:74863110-74863154	+	GGGAGCGCGTGGGGCATGATGGGACACATGGCGAGGCCGTCAGGG .....(((((....)))))	LOC541473	NR_003602	chr7:74859165-74862644	template	-465	upstream	Yes	--	--	--	--	--	--	--	--	--	--
G4ST07074863119	chr7:74863120-74863162	+	GGGGCATGATGGGACACATGGCGAGGCCGTCAGGGCACAGGGG .....(((((....)))))	LOC541473	NR_003602	chr7:74859165-74862644	template	-475	upstream	Yes	--	--	--	--	--	--	--	--	--	--
G4ST07093389255	chr7:93389256-93389291	+	GGGCTGCAGTCACATCCTGCGCGGGTGGGCGGCGGG .(((((.......))))).	GNG11	NM_004126	chr7:93388952-93393762	non-template	36	Exon_1.f	--	Yes	Yes	--	--	Yes	--	Yes	Yes	Yes	--
G4ST07097439222	chr7:97439223-97439261	-	GGGCCGGGGGCTGCGGCGGGGACCTGACAGCAGGCAGGG ..((((....))))..	MGC72080	NR_002822	chr7:97433844-97439574	non-template	39	Intron_1.f	--	Yes	--	Yes	--	--	--	Yes	Yes	Yes	--
G4ST07097439469	chr7:97439470-97439505	-	GGGATGGCTGCAGCGGCGGCCGGGGCTGGGAGCGGG ..((((((....)))))).	MGC72080	NR_002822	chr7:97433844-97439574	non-template	36	Exon_1.f	--	Yes	Yes	--	--	--	--	Yes	Yes	Yes	--
G4ST07099161763	chr7:99161764-99161801	-	GGGTAAGGGTGATTAGGCTTTAATGGGATAGTAATGGG ..((((.....)))) ((....))	CYP3A7	NM_000765	chr7:99140596-99170755	non-template	38	Intron_2	--	Yes	--	Yes	--	--	--	--	--	--	--
G4ST07099172280	chr7:99172281-99172316	-	GGGGCCAGAGGGATGGGAAAAGGTGTCTTTCTGGGG .((((....))))...	CYP3A7	NM_000765	chr7:99140596-99170755	non-template	-1525	upstream	Yes	--	--	--	--	--	--	--	--	--	--
G4ST07099524506	chr7:99524507-99524539	+	GGGAAGGAAGGGGGCGGGGCCGAGGCTGGCGGG ((((....))))	COPS6	NM_006833	chr7:99524519-99527758	non-template	21	upstream-Exon_1.f	Yes	Yes	Yes	--	--	Yes	--	Yes	Yes	Yes	--
G4ST07099524515	chr7:99524516-99524546	+	GGGGGCGGGGCCGAGGCTGGCGGGCGCGGGG ((((....))))	COPS6	NM_006833	chr7:99524519-99527758	non-template	28	upstream-Exon_1.f	Yes	Yes	Yes	--	--	Yes	--	Yes	Yes	Yes	--
G4ST07117611600	chr7:117611601-117611639	+	GGGGATCGGTGGGAGGTTGGGAGGCCTGGCCTCGGCGGG ((((...))))....	NAA38	NM_016200	chr7:117611322-117631329	non-template	39	Intron_1.f	--	Yes	--	Yes	--	--	--	--	Yes	Yes	--
G4ST07117611610	chr7:117611611-117611649	+	GGGAGGTTGGGAGGCCTGGCCTCGGCGGGATCCTGGGGG ((((...))))....	NAA38	NM_016200	chr7:117611322-117631329	non-template	39	Intron_1.f	--	Yes	--	Yes	--	--	--	--	Yes	Yes	--
G4ST07117611618	chr7:117611619-117611653	+	GGGAGGCCTGGCCTCGGCGGGATCCTGGGGGCGGG ((((...))))....	NAA38	NM_016200	chr7:117611322-117631329	non-template	35	Intron_1.f	--	Yes	--	Yes	--	--	--	--	Yes	Yes	--
G4ST07117624590	chr7:117624591-117624616	+	GGGTGGGTGGGGAGACAACTCCAGGG (((....)))..	NAA38	NM_016200	chr7:117611322-117631329	non-template	26	Exon_4.l	--	Yes	Yes	--	--	--	Yes	--	--	--	--
G4ST07134500605	chr7:134500606-134500636	+	GGGTGGGGAGGGAGTGATTGCTGTCATGGGG .(((((....))))).	TMEM140	NM_018295	chr7:134483306-134501507	non-template	31	Exon_2.l	--	Yes	Yes	--	--	--	Yes	--	Yes	Yes	--
G4ST07141618059	chr7:141618060-141618093	-	GGGCCTGGAAAAGGGGGGTGAGCTGGGTCAGGGG (((.....))).	LOC730441	NR_036483	chr7:141614584-141618551	non-template	34	Intron_1.f	--	Yes	--	Yes	--	--	--	--	--	--	--
G4ST07142136961	chr7:142136962-142136989	-	GGGGGGGTGGTTGGGGCCTGAGGCAGGG (((...))).	PRSS1	NM_002769	chr7:142136893-142140501	template	28	Intron_1.f	--	Yes	--	Yes	--	--	--	--	--	--	--
G4ST08037912346	chr8:37912347-37912375	-	GGGTGAGGGCTGGAGCAGGAAGGGATGGG (((...)))...	GOT1L1	NM_152413	chr8:37910960-37916804	non-template	29	Intron_7	--	Yes	--	Yes	--	--	--	--	--	--	--
G4ST09021131538	chr9:21131539-21131573	+	GGGCTGCCAGTAGAGGGAACAGGAGGGCCATTGGG (((....))).	IFNW1	NM_002177	chr9:21130631-21132144	template	35	Exon_1.u	--	Yes	Yes	--	Yes	Yes	--	Yes	Yes	--	--
G4ST09034319897	chr9:34319898-34319930	-	GGGAGGGGAAGGTTCGGCGCCTGGGCCTCTGGG ..((((.....))))	NUDT2	NM_147173	chr9:34319504-34333696	template	33	Intron_1.f	--	Yes	--	Yes	--	--	--	Yes	Yes	Yes	--
G4ST09034319897	chr9:34319898-34319930	-	GGGAGGGGAAGGTTCGGCGCCTGGGCCTCTGGG ..((((.....))))	NUDT2	NM_147172	chr9:34319504-34333696	template	33	Intron_1.f	--	Yes	--	Yes	--	--	--	Yes	Yes	Yes	--
G4ST09034319897	chr9:34319898-34319930	-	GGGAGGGGAAGGTTCGGCGCCTGGGCCTCTGGG ..((((.....))))	NUDT2	NM_001161	chr9:34319504-34333696	template	33	Intron_1.f	--	Yes	--	Yes	--	--	--	Yes	Yes	Yes	--
G4ST09068464696	chr9:68464697-68464727	-	GGGCTTGGGGAATCATCAGCATGAGGGTGGG ...((((....))))	LOC440896	NR_015361	chr9:68464034-68470861	non-template	31	Intron_3.l	--	Yes	--	Yes	--	--	--	--	--	--	--
G4ST09068471730	chr9:68471731-68471762	-	GGGGGTCCCAAGACCGAGGGAGGGGAGAGGGG ((((....))))..	LOC440896	NR_015361	chr9:68464034-68470861	non-template	-869	upstream	Yes	--	--	--	--	--	--	--	--	--	--
G4ST09096886810	chr9:96886811-96886848	-	GGGGACAGGATCGAAGATGCTGGGGAGGGGGAAAAGGG ..(((.(((...))).)))	MIR23B	NR_029664	chr9:96887311-96887407	template	-462	upstream	Yes	--	--	--	--	--	--	--	--	--	--
G4ST09096886810	chr9:96886811-96886848	-	GGGGACAGGATCGAAGATGCTGGGGAGGGGGAAAAGGG ..(((.(((...))).)))	MIR27B	NR_029665	chr9:96887548-96887644	template	-699	upstream	Yes	--	--	--	--	--	--	--	--	--	--
G4ST09096886810	chr9:96886811-96886848	-	GGGGACAGGATCGAAGATGCTGGGGAGGGGGAAAAGGG ..(((.(((...))).)))	MIR24-1	NR_029496	chr9:96888124-96888191	template	-1275	upstream	Yes	--	--	--	--	--	--	--	--	--	--
G4ST09096886817	chr9:96886818-96886853	-	GGGGTGGGGACAGGATCGAAGATGCTGGGGAGGGGG ..(((.(((...))).)))	MIR23B	NR_029664	chr9:96887311-96887407	template	-457	upstream	Yes	--	--	--	--	--	--	--	--	--	--
G4ST09096886817	chr9:96886818-96886853	-	GGGGTGGGGACAGGATCGAAGATGCTGGGGAGGGGG ..(((.(((...))).)))	MIR27B	NR_029665	chr9:96887548-96887644	template	-694	upstream	Yes	--	--	--	--	--	--	--	--	--	--
G4ST09096886817	chr9:96886818-96886853	-	GGGGTGGGGACAGGATCGAAGATGCTGGGGAGGGGG ..(((.(((...))).)))	MIR24-1	NR_029496	chr9:96888124-96888191	template	-1270	upstream	Yes	--	--	--	--	--	--	--	--	--	--
G4ST09101028808	chr9:101028809-101028832	+	GGGAAGGGTAGTTGCTGGGTGGGG .((...))	SEC61B	NM_006808	chr9:101024391-101032722	non-template	24	Intron_2	--	Yes	--	Yes	--	--	--	--	--	Yes	--
G4ST09115076603	chr9:115076604-115076637	+	GGGAAAGAGAGGGATAGGGATACCTAAAAGGGGG ...(((...)))	CDC26	NM_139286	chr9:115069112-115077690	template	34	Intron_1.f	--	Yes	--	Yes	--	--	--	Yes	Yes	--	--
G4ST09115076603	chr9:115076604-115076637	+	GGGAAAGAGAGGGATAGGGATACCTAAAAGGGGG ...(((...)))	PRPF4	NM_004697	chr9:115077795-115094877	non-template	-1157	upstream	Yes	--	--	--	--	--	--	Yes	Yes	--	--
G4ST09124049127	chr9:124049128-124049155	-	GGGAGTTACTAGGGTGTGGGTTCGTGGG ((...)).	RBM18	NM_033117	chr9:124041655-124066964	non-template	28	Intron_4	--	Yes	--	Yes	--	--	--	--	--	--	--
G4ST09124049127	chr9:124049128-124049155	-	GGGAGTTACTAGGGTGTGGGTTCGTGGG ((...)).	RBM18	NR_027125	chr9:124041655-124066964	non-template	28	Intron_4	--	Yes	--	Yes	--	--	--	--	--	--	--
G4ST09124049127	chr9:124049128-124049155	-	GGGAGTTACTAGGGTGTGGGTTCGTGGG ((...)).	RBM18	NR_027126	chr9:124041655-124066964	non-template	28	Intron_5	--	Yes	--	Yes	--	--	--	--	--	--	--
G4ST09126157861	chr9:126157862-126157903	-	GGGGCAGCACGGGGCCAGAGAACGCTGGCACTGGGGTTGGGG (((((......)))))....	LOC100129034	NR_027406	chr9:126155573-126161284	template	42	Exon_1.u	--	Yes	Yes	--	--	--	--	--	Yes	Yes	--
G4ST09126157867	chr9:126157868-126157908	-	GGGGTGGGGCAGCACGGGGCCAGAGAACGCTGGCACTGGGG (((((......)))))....	LOC100129034	NR_027406	chr9:126155573-126161284	template	41	Exon_1.u	--	Yes	Yes	--	--	--	--	--	Yes	Yes	--
G4ST09126664417	chr9:126664418-126664455	+	GGGCGCCAGTAGTCTGGGGGTGCTGACGGGAGGAGGGG ..((((....))))	RPL35	NM_007209	chr9:126659979-126664061	template	-356	upstream	Yes	--	--	--	--	--	--	Yes	Yes	Yes	--
G4ST09138742280	chr9:138742281-138742313	-	GGGTGCGGGGTGGGGGCAGGCTCCGACCTGGGG ..((((......))))	SNORA43	NR_002975	chr9:138740377-138740510	non-template	-1770	upstream	Yes	--	--	--	--	--	--	--	Yes	Yes	--
G4ST09138742280	chr9:138742281-138742313	-	GGGTGCGGGGTGGGGGCAGGCTCCGACCTGGGG ..((((......))))	SNORA17	NR_002958	chr9:138741020-138741152	non-template	-1128	upstream	Yes	--	--	--	--	--	--	--	Yes	Yes	--
G4ST09138742280	chr9:138742281-138742313	-	GGGTGCGGGGTGGGGGCAGGCTCCGACCTGGGG ..((((......))))	SNHG7	NR_024542	chr9:138738867-138742457	non-template	33	Exon_1.f	--	Yes	Yes	--	--	--	--	--	Yes	Yes	--
G4ST09138742280	chr9:138742281-138742313	-	GGGTGCGGGGTGGGGGCAGGCTCCGACCTGGGG ..((((......))))	SNHG7	NR_024543	chr9:138738867-138742457	non-template	33	Exon_1.f	--	Yes	Yes	--	--	--	--	--	Yes	Yes	--
G4ST09138742280	chr9:138742281-138742313	-	GGGTGCGGGGTGGGGGCAGGCTCCGACCTGGGG ..((((......))))	SNHG7	NR_003672	chr9:138739505-138742457	non-template	33	Exon_1.f	--	Yes	Yes	--	--	--	--	--	Yes	Yes	--
G4ST23013696277	chrX:13696278-13696302	+	GGGCAGGGCAATCTGTGGGTGGGGG ((...)).	OFD1	NM_003611	chrX:13662753-13697401	non-template	25	Intron_21	--	Yes	--	Yes	--	--	--	--	--	--	--
G4ST23013696282	chrX:13696283-13696312	+	GGGCAATCTGTGGGTGGGGGACATCCAGGG ((...)).	OFD1	NM_003611	chrX:13662753-13697401	non-template	30	Intron_21	--	Yes	--	Yes	--	--	--	--	--	--	--
G4ST23020069529	chrX:20069530-20069560	+	GGGGCGCCCAGCCGCGGGCAGGCAGGGCGGG (((......)))	EIF1AX	NM_001412	chrX:20052557-20069887	template	31	Intron_1.f	--	Yes	--	Yes	--	--	--	Yes	Yes	Yes	--
G4ST23036936963	chrX:36936964-36937013	-	GGGAGGCTCCGGGGGGAGACAGGACACCCGAGTCTCGGGAGGCCGAGGGG ..(((((.((....))..)))))	FAM47C	NM_001013736	chrX:36936353-36939660	template	50	Exon_1.u	--	Yes	Yes	--	Yes	--	--	--	--	--	--
G4ST23036937864	chrX:36937865-36937903	-	GGGCAGAGATGGGACACTCCAGTGTCGGGAGGCTCTGGG ((((....)))).	FAM47C	NM_001013736	chrX:36936353-36939660	template	39	Exon_1.u	--	Yes	Yes	--	Yes	--	--	--	--	--	--
G4ST23036937874	chrX:36937875-36937913	-	GGGGGGCTCTGGGCAGAGATGGGACACTCCAGTGTCGGG ((((....)))).	FAM47C	NM_001013736	chrX:36936353-36939660	template	39	Exon_1.u	--	Yes	Yes	--	Yes	--	--	--	--	--	--
G4ST23036938142	chrX:36938143-36938191	-	GGGGGGAGACTGGACACCCGAGTCTTGGGAGGCTCTGGGCAGAGATGGG ...(((((((....)).))))).	FAM47C	NM_001013736	chrX:36936353-36939660	template	49	Exon_1.u	--	Yes	Yes	--	Yes	--	--	--	--	--	--
G4ST23036938152	chrX:36938153-36938201	-	GGGGGGCTCCGGGGGGAGACTGGACACCCGAGTCTTGGGAGGCTCTGGG ...(((((((....)).))))).	FAM47C	NM_001013736	chrX:36936353-36939660	template	49	Exon_1.u	--	Yes	Yes	--	Yes	--	--	--	--	--	--
G4ST23036938358	chrX:36938359-36938407	-	GGGGGGAGACTGGACACCCGAGTCTTGGGAGGCTCTGGGCAGAGATGGG ...(((((((....)).))))).	FAM47C	NM_001013736	chrX:36936353-36939660	template	49	Exon_1.u	--	Yes	Yes	--	Yes	--	--	--	--	--	--
G4ST23036938368	chrX:36938369-36938417	-	GGGGGGCTCCGGGGGGAGACTGGACACCCGAGTCTTGGGAGGCTCTGGG ...(((((((....)).))))).	FAM47C	NM_001013736	chrX:36936353-36939660	template	49	Exon_1.u	--	Yes	Yes	--	Yes	--	--	--	--	--	--
G4ST23055043853	chrX:55043854-55043887	-	GGGAAATGGAAGTTTAAGAGGGAAGGGACCTGGG ((((....))))....	APEX2	NM_014481	chrX:55043505-55050937	template	34	Intron_1.f	--	Yes	--	Yes	--	--	--	--	Yes	Yes	--
G4ST23055043860	chrX:55043861-55043891	-	GGGTGGGAAATGGAAGTTTAAGAGGGAAGGG ((((....))))....	APEX2	NM_014481	chrX:55043505-55050937	template	31	Intron_1.f	--	Yes	--	Yes	--	--	--	--	Yes	Yes	--
G4ST23057635958	chrX:57635959-57636003	-	GGGCCGGAGCCCAGCGGTCCGCGGGGGCCCAGGGCGGCGGCCGGG .((((.((....))))))... .((...))	ZXDB	NM_007157	chrX:57634994-57640635	template	45	Exon_1.u	--	Yes	Yes	--	Yes	--	--	Yes	Yes	Yes	--
G4ST23074877126	chrX:74877127-74877162	-	GGGTCGCTTGGGCTGTGCAGGGCTCTTTGAGGTGGG (((...)))..	TTC3P1	NR_030737	chrX:74877098-74879639	non-template	36	Exon_1.u	--	Yes	Yes	--	--	--	--	--	--	--	--
G4ST23077800317	chrX:77800318-77800366	+	GGGGTTCCTTGAACTCTGGGGTCTTTTGGGCCTCCCAGGCTGCTGGGGG ((((...)))).... ....((((....))))	ZCCHC5	NM_152694	chrX:77798222-77801481	template	49	Exon_2.l	--	Yes	Yes	--	Yes	--	--	--	--	--	--
G4ST23102974616	chrX:102974617-102974656	-	GGGCCTGTGCCACAAGGTCACAGGGTTTCGGGCAATGGGG ...(((((....)).))).	RAB9B	NM_016370	chrX:102963911-102973868	non-template	-748	upstream	Yes	--	--	--	--	--	--	--	--	--	--
G4ST23109650714	chrX:109650715-109650743	-	GGGGCGGGGAGACCTTTCAGGTGGGCGGG ...((((...))))	TDGF3	NR_002718	chrX:109650196-109652905	template	29	Exon_1.u	--	Yes	Yes	--	--	--	--	--	--	--	--
G4ST23133952718	chrX:133952719-133952747	-	GGGAAAGTACGGGCGGGAGGCCTCCTGGG (((...)))	LOC644538	NM_001163438	chrX:133952634-133954169	template	29	Exon_1.u	--	Yes	Yes	--	--	Yes	--	Yes	Yes	Yes	--
G4ST23148771866	chrX:148771867-148771901	+	GGGTCTCAGGGAGGTAGCAACCTGGGTCTGAAGGG ((((....))))	MAGEA8	NM_001166400	chrX:148770599-148775267	non-template	35	Intron_1.f	--	Yes	--	Yes	--	--	--	--	--	--	--
G4ST23148771866	chrX:148771867-148771901	+	GGGTCTCAGGGAGGTAGCAACCTGGGTCTGAAGGG ((((....))))	MAGEA8	NM_005364	chrX:148770599-148775267	non-template	35	Intron_1.f	--	Yes	--	Yes	--	--	--	--	--	--	--
G4ST23148771866	chrX:148771867-148771901	+	GGGTCTCAGGGAGGTAGCAACCTGGGTCTGAAGGG ((((....))))	MAGEA8	NM_001166401	chrX:148770599-148775267	non-template	35	Intron_1.f	--	Yes	--	Yes	--	--	--	--	--	--	--
G4ST23148772157	chrX:148772158-148772202	+	GGGGAGATGTCTGCTCATATCAGGGTGTTGTGGGTTGAGGAAGGG ((.(((......))).)). ((....))	MAGEA8	NM_001166400	chrX:148770599-148775267	non-template	45	Intron_1.f	--	Yes	--	Yes	--	--	--	--	--	--	--
G4ST23148772157	chrX:148772158-148772202	+	GGGGAGATGTCTGCTCATATCAGGGTGTTGTGGGTTGAGGAAGGG ((.(((......))).)). ((....))	MAGEA8	NM_005364	chrX:148770599-148775267	non-template	45	Intron_1.f	--	Yes	--	Yes	--	--	--	--	--	--	--
G4ST23148772157	chrX:148772158-148772202	+	GGGGAGATGTCTGCTCATATCAGGGTGTTGTGGGTTGAGGAAGGG ((.(((......))).)). ((....))	MAGEA8	NM_001166401	chrX:148770599-148775267	non-template	45	Intron_1.f	--	Yes	--	Yes	--	--	--	--	--	--	--
G4ST23148772179	chrX:148772180-148772206	+	GGGTGTTGTGGGTTGAGGAAGGGCGGG ((....))	MAGEA8	NM_001166400	chrX:148770599-148775267	non-template	27	Intron_1.f	--	Yes	--	Yes	--	--	--	--	--	--	--
G4ST23148772179	chrX:148772180-148772206	+	GGGTGTTGTGGGTTGAGGAAGGGCGGG ((....))	MAGEA8	NM_005364	chrX:148770599-148775267	non-template	27	Intron_1.f	--	Yes	--	Yes	--	--	--	--	--	--	--
G4ST23148772179	chrX:148772180-148772206	+	GGGTGTTGTGGGTTGAGGAAGGGCGGG ((....))	MAGEA8	NM_001166401	chrX:148770599-148775267	non-template	27	Intron_1.f	--	Yes	--	Yes	--	--	--	--	--	--	--
