# Supplementary material for: Duplex stem-loop-containing quadruplex motifs in the human genome: a combined genomic and structural study
Source: Nucleic Acids Res. 2015 May 9;43(11):5630–46. doi: 10.1093/nar/gkv355 (PMC4477648; doi:10.1093/nar/gkv355)
Supplement: SUPPLEMENTARY DATA [file supp_gkv355_nar-00300-f-2015-File005.xlsx]

## Sheet: Table Pol2=SLQS
Table S1-VK: The genes, that Pol2 binding regions are highly-enriched with SLQS ,could be biologically specific.
Row Labels	Count of SLQS ID(s)
RNF213	35
BCOR	22
RNPC3	18
FAM38A	16
C14orf43	16
PIK3CD	15
KLF13	15
AHRR	15
ZMIZ1	14
UBE2E1	14
TP73	14
PREX1	14
MKNK2	14
ZBTB7A	13
ZNF385A	13
RUNX3	13
QKI	13
HMGA1	13
LOC100526820	13
FASN	13
FLNA	13
FBRSL1	13
AUTS2	13
TNRC18	12
TRAF3	12
MAZ	12
NFATC1	12
PANX2	12
KCNQ1	12
LOC388906	12
GNAS	12
CTBP1	12
DDR1	12
COMMD3-BMI1	12
BMI1	12
TNFSF9	11
WIZ	11
RXRA	11
PTPRE	11
KIAA0913	11
HTT	11
KAZN	11
LRP3	11
HDAC7	11
FZR1	11
GPC1	11
FAM69B	11
DIP2C	11
CSK	11
C1orf86	11
ARHGDIA	11
ASS1	11
TSPAN4	10
TCF7	10
SIK1	10
SH2B3	10
SEMA7A	10
PIM1	10
RNPEPL1	10
RABEP1	10
PLEC	10
PAX5	10
PFN1	10
LZTS2	10
N4BP3	10
MIR548AA1	10
MIR548D1	10
MLL3	10
LOC100128081	10
JARID2	10
JAZF1	10
HSPG2	10
ELF4	10
GLI1	10
EMID1	10
FADS2	10
CBX8	10
DAB2IP	10
CTDSPL	10
ADAP1	10
BAHCC1	10
TMEM54	9
TMC8	9
UNCX	9
TXNRD2	9
TSPAN32	9
TNFRSF12A	9
ZNF580	9
UBTF	9
TAF4	9
SBNO2	9
TFEB	9
SHANK3	9
RASSF4	9
RASA3	9
PFKFB3	9
RGS3	9
PRR7	9
MARVELD1	9
NECAB3	9
NCOR2	9
MYST4	9
NEK6	9
MCFD2	9
NCOA2	9
PAN3	9
INPP5D	9
LOC100128338	9
KCTD15	9
HLA-C	9
LOC100288730	9
KLF10	9
INPP5B	9
KIAA1522	9
KCNAB2	9
KDM4B	9
FABP5P3	9
FOSL2	9
FSTL3	9
EGFL7	9
DNMT3A	9
CAMTA1	9
C7orf50	9
CARHSP1	9
BRI3	9
ADRBK1	9
C16orf7	9
ATXN2L	9
AGPAT3	9
ZYX	8
ZFPM1	8
ZNF787	8
TTC7A	8
UBE2S	8
SMARCD3	8
SEPT9	8
STX16-NPEPL1	8
SYMPK	8
SLC48A1	8
PTK2B	8
PKMYT1	8
RHOF	8
PURA	8
PPP1R9B	8
PDLIM2	8
PTPN6	8
PLEKHG2	8
RNF103-VPS24	8
RAC2	8
RAI1	8
PRPS2	8
NETO2	8
NOXA1	8
NFATC2	8
MFHAS1	8
MED16	8
MGAT4A	8
MEMO1	8
MGLL	8
NFIC	8
NBEAL2	8
MIR3134	8
LOC642852	8
LPCAT1	8
IL17D	8
KCNQ1OT1	8
LMTK3	8
KIAA0182	8
KIAA0889	8
KIFC2	8
FLI1	8
FAM171A1	8
FLNC	8
EXD3	8
FERMT3	8
CBFA2T3	8
DBP	8
C4orf42	8
CXXC5	8
CYHR1	8
CDYL	8
ARHGEF17	8
C14orf147	8
ANXA2	8
C19orf22	8
AES	8
ACE	8
C18orf1	8
ARRDC1	8
C2CD2	8
ACAP3	8
BCAR1	8
UBXN6	7
ZNF516	7
VOPP1	7
TMC4	7
ZNF664-FAM101A	7
TONSL	7
USP6NL	7
TMC6	7
WDR1	7
TRAP1	7
ZNF664	7
TMEM134	7
UBE2I	7
UNKL	7
SOS1	7
SKI	7
STRN4	7
SH2D3C	7
SOCS6	7
SH3GL1	7
SS18L1	7
SH3BP2	7
SAMD11	7
SMAD7	7
SH3PXD2A	7
TBC1D10B	7
SHB	7
SLC1A5	7
PTPRU	7
PPARGC1B	7
RASSF8	7
PHF19	7
PTPRN2	7
PUSL1	7
PSMA7	7
PPP4R1	7
PHF17	7
PER3	7
PPP1R16B	7
PCBP4	7
RNFT2	7
PC	7
PHF15	7
psiTPTE22	7
OSBP2	7
OSBPL3	7
MCOLN3	7
NKD1	7
NAT8L	7
NRARP	7
MAFA	7
MTSS1L	7
NCS1	7
MYH9	7
MYO1G	7
MXI1	7
LETM1	7
KBTBD11	7
LFNG	7
IGF2BP3	7
LOC150381	7
HIC1	7
KLF3	7
EFNB2	7
FOXO3	7
FOXC1	7
GPR157	7
ECE1	7
EIF4G1	7
FAM83H	7
EHBP1L1	7
FOXO1	7
ENG	7
FOXP4	7
E2F3	7
FLJ13197	7
GLI4	7
GPR155	7
ESRRA	7
DYRK2	7
CD247	7
CCDC9	7
COL23A1	7
DHX37	7
C4orf48	7
DSTYK	7
C9orf139	7
CCDC92	7
CSNK1E	7
CD99L2	7
CACNA2D2	7
CDV3	7
CBS	7
DPYSL2	7
CALML4	7
CNIH2	7
CYBA	7
CLIP1	7
C12orf49	7
C22orf26	7
ADCK3	7
ANKRD12	7
ARHGEF1	7
BZRAP1	7
A4GALT	7
ZNF467	6
WNT10A	6
ZNF740	6
