# Supplementary material for: Duplex stem-loop-containing quadruplex motifs in the human genome: a combined genomic and structural study
Source: Nucleic Acids Res. 2015 May 9;43(11):5630–46. doi: 10.1093/nar/gkv355 (PMC4477648; doi:10.1093/nar/gkv355)
Supplement: SUPPLEMENTARY DATA [file supp_gkv355_nar-00300-f-2015-File006.xlsx]

## Sheet: GO_Pol2_assoc 297geens
Table S2-VK: Results of Gene ontology enrichmen analysis of 297 to genes that Pol2 binding regions are highly-enriched with SLQS.
Initial : 297 gene IDs ; 285 DAVID gene IDs
Term	Count	%	PValue	Genes	List Total	Pop Hits	Pop Total	Fold Enrichment	Benjamini-Hochberg
GOTERM_BP_FAT
GO:0006357~regulation of transcription from RNA polymerase II promoter	37	12.9825	1.2278e-10	FOSL2, ELF4, TFEB, FOXO1, PAX5, FOXO3, GLI1, PFN1, AES, SMARCD3, SIK1, NFATC2, BCOR, DNMT3A, ZBTB7A, TAF4, CTBP1, ESRRA, TCF7, KLF13, JARID2, SMAD7, RXRA, KLF10, SKI, FOXP4, PPARGC1B, NCOA2, MED16, DBP, ZMIZ1, JAZF1, FOXC1, MAFA, NFIC, ENG, NCOR2	201	727	13528	3.42535	1.84169e-07
GO:0045449~regulation of transcription	77	27.0175	3.80877e-10	BMI1, E2F3, FOSL2, ELF4, ZNF580, FOXO1, PAX5, FOXO3, CBX8, CBFA2T3, MXI1, GLI1, FLI1, MAZ, AES, SMARCD3, MLL3, SIK1, MYST4, CTBP1, RXRA, PIM1, UBE2I, PTPRU, C14ORF43, HMGA1, PPARGC1B, FLNA, PURA, ZNF787, NCOA2, MED16, ZMIZ1, FOXC1, VOPP1, ZFPM1, UNCX, CAMTA1, SBNO2, ZNF516, CARHSP1, TFEB, HIC1, PFN1, AHRR, CDYL, PER3, BCOR, NFATC2, RUNX3, NFATC1, DNMT3A, ZBTB7A, TAF4, TCF7, ESRRA, SMAD7, KLF13, J…	201	2601	13528	1.99245	2.85658e-07
GO:0006355~regulation of transcription, DNA-dependent	55	19.2982	1.01716e-07	E2F3, FOSL2, ELF4, FOXO1, PAX5, FOXO3, CBFA2T3, GLI1, AES, FLI1, SMARCD3, MLL3, SIK1, MYST4, CTBP1, RXRA, UBE2I, HMGA1, PPARGC1B, PURA, NCOA2, MED16, ZMIZ1, FOXC1, UNCX, CARHSP1, SBNO2, TFEB, HIC1, PFN1, AHRR, PER3, BCOR, NFATC2, RUNX3, NFATC1, DNMT3A, ZBTB7A, ESRRA, TCF7, TAF4, KLF13, JARID2, SMAD7, KLF10, SKI, FOXP4, TP73, UBTF, DBP, JAZF1, MAFA, NFIC, ENG, NCOR2	201	1773	13528	2.08781	3.81428e-05
GO:0051252~regulation of RNA metabolic process	55	19.2982	2.12935e-07	E2F3, FOSL2, ELF4, FOXO1, PAX5, FOXO3, CBFA2T3, GLI1, AES, FLI1, SMARCD3, MLL3, SIK1, MYST4, CTBP1, RXRA, UBE2I, HMGA1, PPARGC1B, PURA, NCOA2, MED16, ZMIZ1, FOXC1, UNCX, CARHSP1, SBNO2, TFEB, HIC1, PFN1, AHRR, PER3, BCOR, NFATC2, RUNX3, NFATC1, DNMT3A, ZBTB7A, ESRRA, TCF7, TAF4, KLF13, JARID2, SMAD7, KLF10, SKI, FOXP4, TP73, UBTF, DBP, JAZF1, MAFA, NFIC, ENG, NCOR2	201	1813	13528	2.04175	6.38785e-05
GO:0045892~negative regulation of transcription, DNA-dependent	21	7.36842	3.21295e-07	DNMT3A, ZBTB7A, SBNO2, CTBP1, SMAD7, JARID2, KLF10, RXRA, PAX5, SKI, UBE2I, FOXP4, PURA, NCOA2, AES, JAZF1, BCOR, NFIC, SIK1, ENG, NCOR2	201	356	13528	3.97015	8.03204e-05
GO:0000122~negative regulation of transcription from RNA polymerase II promoter	18	6.31579	4.32729e-07	DNMT3A, ZBTB7A, CTBP1, JARID2, SMAD7, KLF10, RXRA, PAX5, SKI, FOXP4, NCOA2, AES, JAZF1, BCOR, NFIC, SIK1, ENG, NCOR2	201	266	13528	4.55437	8.11334e-05
GO:0051253~negative regulation of RNA metabolic process	21	7.36842	4.20186e-07	DNMT3A, ZBTB7A, SBNO2, CTBP1, SMAD7, JARID2, KLF10, RXRA, PAX5, SKI, UBE2I, FOXP4, PURA, NCOA2, AES, JAZF1, BCOR, NFIC, SIK1, ENG, NCOR2	201	362	13528	3.90435	9.00358e-05
UP_SEQ_FEATURE
compositionally biased region:Pro-rich	48	16.8421	1.16073e-13	KIFC2, FBRSL1, SBNO2, TNRC18, KIAA0913, BCAR1, ZNF580, C22ORF26, TFEB, PKMYT1, CBFA2T3, EHBP1L1, PRR7, PLEKHG2, ATXN2L, PTK2B, LMTK3, BAHCC1, C16ORF7, INPP5D, PER3, ZYX, MLL3, BCOR, NBEAL2, DAB2IP, KIAA0182, BZRAP1, EXD3, ARHGEF17, C14ORF43, SHANK3, ARRDC1, KIAA1522, C4ORF48, ZNF787, RGS3, ZMIZ1, PHF15, KDM4B, GNAS, VOPP1, RNPC3, CCDC9, WIZ, NAT8L, NCOR2, KLF3	275	960	19113	3.47509	1.22515e-10
compositionally biased region:Poly-Pro	24	8.42105	3.27493e-08	RAI1, TAF4, TBC1D10B, HTT, SMAD7, ARHGEF17, FOXO1, SHANK3, TP73, HIC1, PPP1R9B, LETM1, PLEKHG2, MAZ, MARVELD1, DBP, SOS1, CD99L2, FOXC1, BRI3, LRP3, NCOR2, HDAC7, SH3BP2	275	413	19113	4.03885	1.72915e-05
compositionally biased region:Poly-Gly	19	6.66667	1.78726e-07	CAMTA1, ZBTB7A, E2F3, RAI1, CDV3, TAF4, SMAD7, KIAA0913, DSTYK, EHBP1L1, C14ORF43, HIC1, PLEKHG2, MAZ, CD99L2, FOXC1, MAFA, NCOR2, RUNX3	275	286	19113	4.61725	6.29096e-05
mutagenesis site	58	20.3509	6.15683e-07	LZTS2, NCS1, FSTL3, FOXO1, PKMYT1, DSTYK, PDLIM2, FOXO3, CBFA2T3, SHB, ZYX, SIK1, CSK, KCNQ1, DAB2IP, CTBP1, SH3PXD2A, PTPRN2, NOXA1, EFNB2, PIK3CD, UBE2I, PTPRU, FLNC, HMGA1, PPARGC1B, EIF4G1, NCOA2, FOXC1, GNAS, UBE2S, NEK6, MKNK2, PSMA7, HIC1, ADAP1, AHRR, ACE, ECE1, RAC2, PTK2B, BCOR, RASA3, NFATC1, DNMT3A, ESRRA, SMAD7, HSPG2, DPYSL2, TP73, MEMO1, USP6NL, ANXA2, CYBA, RABEP1, MAFA, PC, CBS	275	2045	19113	1.9712	0.000162527
splice variant	147	51.5789	1.02536e-06	CTDSPL, FSTL3, DSTYK, PDLIM2, MXI1, RNF213, SHB, FLI1, MCOLN3, SMARCD3, MLL3, CYHR1, SS18L1, MYST4, DAB2IP, PAN3, TTC7A, PTPRN2, NOXA1, PIM1, EXD3, HLA-C, PTPRU, MYH9, PPARGC1B, C1ORF86, TMEM134, LETM1, ACAP3, MED16, CLIP1, PRPS2, SEPT9, NETO2, CAMTA1, FZR1, CDV3, TNRC18, TNFRSF12A, PFKFB3, PANX2, TFEB, IGF2BP3, CXXC5, PSMA7, PRR7, ACE, AHRR, ECE1, SLC48A1, RNFT2, AUTS2, DYRK2, BCOR, LFNG, RUNX3,…	275	7458	19113	1.36991	0.000216533
SP_PIR_KEYWORDS
phosphoprotein	176	61.7544	1.33956e-18	CTDSPL, DSTYK, PDLIM2, FOXO1, PKMYT1, FOXO3, CBX8, RNF213, SHB, FLI1, MFHAS1, SMARCD3, BAHCC1, MLL3, MYST4, DAB2IP, C2CD2, TTC7A, PTPRN2, NOXA1, EFNB2, PIK3CD, STRN4, SOCS6, PIM1, HLA-C, PTPRU, MYH9, C14ORF43, PPARGC1B, KIAA1522, ZNF787, LETM1, CLIP1, FAM38A, CCDC9, KBTBD11, NEK6, SEPT9, SH3GL1, FAM171A1, CAMTA1, FZR1, CDV3, ZNF516, ASS1, TNRC18, CCDC92, PFKFB3, TFEB, ADRBK1, IGF2BP3, PSMA7, ADAP…	276	7263	19235	1.68881	3.68379e-16
transcription regulation	68	23.8596	3.41344e-11	BMI1, E2F3, ELF4, ZNF580, FSTL3, FOXO1, PAX5, FOXO3, CBX8, CBFA2T3, MXI1, GLI1, FLI1, MAZ, AES, SMARCD3, MLL3, MYST4, SS18L1, CTBP1, RXRA, C14ORF43, HMGA1, PPARGC1B, PURA, ZNF787, NCOA2, MED16, ZMIZ1, FOXC1, VOPP1, ZFPM1, UNCX, CAMTA1, SBNO2, ZNF516, TFEB, HIC1, AHRR, CDYL, PER3, BCOR, NFATC2, RUNX3, NFATC1, ZBTB7A, TAF4, TCF7, ESRRA, KLF13, JARID2, SMAD7, KLF10, FOXP4, TP73, ZNF664, PHF17, PHF19…	276	2026	19235	2.33912	4.69347e-09
Transcription	68	23.8596	8.93114e-11	BMI1, E2F3, ELF4, ZNF580, FSTL3, FOXO1, PAX5, FOXO3, CBX8, CBFA2T3, MXI1, GLI1, FLI1, MAZ, AES, SMARCD3, MLL3, MYST4, SS18L1, CTBP1, RXRA, C14ORF43, HMGA1, PPARGC1B, PURA, ZNF787, NCOA2, MED16, ZMIZ1, FOXC1, VOPP1, ZFPM1, UNCX, CAMTA1, SBNO2, ZNF516, TFEB, HIC1, AHRR, CDYL, PER3, BCOR, NFATC2, RUNX3, NFATC1, ZBTB7A, TAF4, TCF7, ESRRA, KLF13, JARID2, SMAD7, KLF10, FOXP4, TP73, ZNF664, PHF17, PHF19…	276	2071	19235	2.28829	8.18688e-09
nucleus	99	34.7368	2.5593e-07	CTDSPL, ZNF580, FSTL3, PDLIM2, FOXO1, FOXO3, MXI1, CBX8, FLI1, SMARCD3, MLL3, SS18L1, MYST4, RXRA, PIM1, C14ORF43, PPARGC1B, ZNF787, MED16, NEK6, UNCX, CAMTA1, ZNF516, FZR1, TFEB, IGF2BP3, CXXC5, PSMA7, ADAP1, AHRR, DYRK2, BCOR, RUNX3, C19ORF22, DNMT3A, PTPN6, TAF4, ESRRA, TCF7, HTT, KLF13, SMAD7, KLF10, SKI, FOXP4, RGS3, JAZF1, RNPC3, MAFA, ZNF385A, NCOR2, HDAC7, KLF3, BMI1, E2F3, RAI1, FOSL2, E…	276	4283	19235	1.61091	1.7595e-05
activator	25	8.77193	5.08275e-07	CAMTA1, E2F3, ELF4, TFEB, FOXO3, FLI1, MLL3, NFATC2, SS18L1, MYST4, NFATC1, TCF7, KLF13, TP73, PPARGC1B, PURA, PHF17, NCOA2, UBTF, DBP, MED16, MAFA, ZFPM1, NFIC, KLF3	276	520	19235	3.35058	2.79548e-05
repressor	22	7.7193	1.31153e-06	BMI1, DNMT3A, ZBTB7A, TCF7, SBNO2, CTBP1, KLF13, JARID2, KLF10, CBX8, MXI1, CBFA2T3, FOXP4, AES, PHF19, ZFPM1, BCOR, MYST4, NCOR2, HDAC7, KLF3, NFATC1	276	435	19235	3.52465	5.15231e-05
Proto-oncogene	16	5.61404	1.19749e-06	BMI1, PIM1, FSTL3, FOXO1, PAX5, SKI, FOXO3, MXI1, RNF213, GLI1, FLI1, RAC2, JAZF1, GNAS, MAFA, SH3GL1	276	230	19235	4.84814	5.48834e-05
chromosomal rearrangement	17	5.96491	2.84479e-06	DAB2IP, FSTL3, PAX5, FOXO1, RASSF8, FOXO3, CBFA2T3, RNF213, HMGA1, SHANK3, FLI1, MFHAS1, JAZF1, AUTS2, MYST4, SEPT9, SH3GL1	276	279	19235	4.24647	9.77849e-05
alternative splicing	144	50.5263	6.54654e-06	CTDSPL, DSTYK, PDLIM2, MXI1, RNF213, SHB, FLI1, MCOLN3, SMARCD3, MLL3, CYHR1, SS18L1, MYST4, DAB2IP, PAN3, TTC7A, PTPRN2, NOXA1, EXD3, HLA-C, PTPRU, MYH9, PPARGC1B, C1ORF86, TMEM134, LETM1, ACAP3, MED16, CLIP1, PRPS2, SEPT9, NETO2, CAMTA1, CDV3, FZR1, TNRC18, TNFRSF12A, PFKFB3, PANX2, TFEB, IGF2BP3, CXXC5, PSMA7, PRR7, ACE, AHRR, ECE1, SLC48A1, RNFT2, AUTS2, DYRK2, BCOR, LFNG, RUNX3, UNKL, PTPN6,…	276	7488	19235	1.34023	0.000180014
